# Supplementary material for: Genetic Mapping and Evolutionary Analyses of the Black Grain Trait in Barley
Source: Front Plant Sci. 2019 Jan 8;9:1921. doi: 10.3389/fpls.2018.01921 (PMC6331406; doi:10.3389/fpls.2018.01921)
Supplement: Supplementary file 2 [file Data_Sheet_1.xlsx]

## Sheet: Hindmarsh-W1 DH
Additional file 2. Genotyping results of the DH and F5 RIL populations.
	Markers	MC_43421	MC_2547043	MC_48595	MC_135287	MC_1573652	MC_1558612	MC_1569595	MC_1570978	MC_328333	MC_53289	MC_488352	MC_2550456	MC_48271	MC_1576759	MC_162350	MC_43658	MC_50703	MC_1578216	MC_134870	MC_40090
	Physical position	522847678	523882337	529880207	534618575	536421753	536783684	536946178	537365649	537359466	537506795	538135118	538583950	538715652	539107144	538661850	538889945	539707746	544020811	543761399	547267833
433 lines	Phenotype
91875	1	1	1	1	1	1	1	1	1	1	1	1	1	1	1	1	1	1	1	1	1	W1 genotype = 2
91893	1	1	1	1	1	1	1	1	1	1	1	1	1	1	1	1	1	1	1	1	1	Hindmarsh genotype = 1
91904	1	1	1	1	1	1	1	1	1	1	1	1	1	1	1	1	1	1	1	1	1
91907	1	1	1	1	1	1	1	1	1	1	1	1	1	1	1	1	1	1	1	1	1
91941	1	1	1	1	1	1	1	1	1	1	1	1	1	1	1	1	1	1	1	1	1
91983	1	1	1	1	1	1	1	1	1	1	1	1	1	1	1	1	1	1	1	1	1
92008	1	1	1	1	1	1	1	1	1	1	1	1	1	1	1	1	1	1	1	1	1
92010	1	1	1	1	1	1	1	1	1	1	1	1	1	1	1	1	1	1	1	1	1
92013	1	1	1	1	1	1	1	1	1	1	1	1	1	1	1	1	1	1	1	1	1
91761	1	1	1	1	1	1	1	1	1	1	1	1	1	1	1	1	1	1	1	1	1
91767	1	1	1	1	1	1	1	1	1	1	1	1	1	1	1	1	1	1	1	1	1
91780	1	1	1	1	1	1	1	1	1	1	1	1	1	1	1	1	1	1	1	1	1
91781	1	1	1	1	1	1	1	1	1	1	1	1	1	1	1	1	1	1	1	1	1
91787	1	1	1	1	1	1	1	1	1	1	1	1	1	1	1	1	1	1	1	1	1
91790	1	1	1	1	1	1	1	1	1	1	1	1	1	1	1	1	1	1	1	1	1
91792	1	1	1	1	1	1	1	1	1	1	1	1	1	1	1	1	1	1	1	1	1
91795	1	1	1	1	1	1	1	1	1	1	1	1	1	1	1	1	1	1	1	1	1
91796	1	1	1	1	1	1	1	1	1	1	1	1	1	1	1	1	1	1	1	1	1
91799	1	1	1	1	1	1	1	1	1	1	1	1	1	1	1	1	1	1	1	1	1
91800	1	1	1	1	1	1	1	1	1	1	1	1	1	1	1	1	1	1	1	1	1
91803	1	1	1	1	1	1	1	1	1	1	1	1	1	1	1	1	1	1	1	1	1
91804	1	1	1	1	1	1	1	1	1	1	1	1	1	1	1	1	1	1	1	1	1
91806	1	1	1	1	1	1	1	1	1	1	1	1	1	1	1	1	1	1	1	1	1
91809	1	1	1	1	1	1	1	1	1	1	1	1	1	1	1	1	1	1	1	1	1
91810	1	1	1	1	1	1	1	1	1	1	1	1	1	1	1	1	1	1	1	1	1
91811	1	1	1	1	1	1	1	1	1	1	1	1	1	1	1	1	1	1	1	1	1
91817	1	1	1	1	1	1	1	1	1	1	1	1	1	1	1	1	1	1	1	1	1
91823	1	1	1	1	1	1	1	1	1	1	1	1	1	1	1	1	1	1	1	1	1
91824	1	1	1	1	1	1	1	1	1	1	1	1	1	1	1	1	1	1	1	1	1
91826	1	1	1	1	1	1	1	1	1	1	1	1	1	1	1	1	1	1	1	1	1
91829	1	1	1	1	1	1	1	1	1	1	1	1	1	1	1	1	1	1	1	1	1
91835	1	1	1	1	1	1	1	1	1	1	1	1	1	1	1	1	1	1	1	1	1
91839	1	1	1	1	1	1	1	1	1	1	1	1	1	1	1	1	1	1	1	1	1
91841	1	1	1	1	1	1	1	1	1	1	1	1	1	1	1	1	1	1	1	1	1
91847	1	1	1	1	1	1	1	1	1	1	1	1	1	1	1	1	1	1	1	1	1
91848	1	1	1	1	1	1	1	1	1	1	1	1	1	1	1	1	1	1	1	1	1
91857	1	1	1	1	1	1	1	1	1	1	1	1	1	1	1	1	1	1	1	1	1
91859	1	1	1	1	1	1	1	1	1	1	1	1	1	1	1	1	1	1	1	1	1
91860	1	1	1	1	1	1	1	1	1	1	1	1	1	1	1	1	1	1	1	1	1
91870	1	1	1	1	1	1	1	1	1	1	1	1	1	1	1	1	1	1	1	1	1
91873	1	1	1	1	1	1	1	1	1	1	1	1	1	1	1	1	1	1	1	1	1
91886	1	1	1	1	1	1	1	1	1	1	1	1	1	1	1	1	1	1	1	1	1
91887	1	1	1	1	1	1	1	1	1	1	1	1	1	1	1	1	1	1	1	1	1
91911	1	1	1	1	1	1	1	1	1	1	1	1	1	1	1	1	1	1	1	1	1
91917	1	1	1	1	1	1	1	1	1	1	1	1	1	1	1	1	1	1	1	1	1
91918	1	1	1	1	1	1	1	1	1	1	1	1	1	1	1	1	1	1	1	1	1
91923	1	1	1	1	1	1	1	1	1	1	1	1	1	1	1	1	1	1	1	1	1
91927	1	1	1	1	1	1	1	1	1	1	1	1	1	1	1	1	1	1	1	1	1
91928	1	1	1	1	1	1	1	1	1	1	1	1	1	1	1	1	1	1	1	1	1
91960	1	1	1	1	1	1	1	1	1	1	1	1	1	1	1	1	1	1	1	1	1
91966	1	1	1	1	1	1	1	1	1	1	1	1	1	1	1	1	1	1	1	1	1
91970	1	1	1	1	1	1	1	1	1	1	1	1	1	1	1	1	1	1	1	1	1
91972	1	1	1	1	1	1	1	1	1	1	1	1	1	1	1	1	1	1	1	1	1
91973	1	1	1	1	1	1	1	1	1	1	1	1	1	1	1	1	1	1	1	1	1
91976	1	1	1	1	1	1	1	1	1	1	1	1	1	1	1	1	1	1	1	1	1
91978	1	1	1	1	1	1	1	1	1	1	1	1	1	1	1	1	1	1	1	1	1
91980	1	1	1	1	1	1	1	1	1	1	1	1	1	1	1	1	1	1	1	1	1
91982	1	1	1	1	1	1	1	1	1	1	1	1	1	1	1	1	1	1	1	1	1
91996	1	1	1	1	1	1	1	1	1	1	1	1	1	1	1	1	1	1	1	1	1
92004	1	1	1	1	1	1	1	1	1	1	1	1	1	1	1	1	1	1	1	1	1
92011	1	1	1	1	1	1	1	1	1	1	1	1	1	1	1	1	1	1	1	1	1
92023	1	1	1	1	1	1	1	1	1	1	1	1	1	1	1	1	1	1	1	1	1
92028	1	1	1	1	1	1	1	1	1	1	1	1	1	1	1	1	1	1	1	1	1
92029	1	1	1	1	1	1	1	1	1	1	1	1	1	1	1	1	1	1	1	1	1
92030	1	1	1	1	1	1	1	1	1	1	1	1	1	1	1	1	1	1	1	1	1
92041	1	1	1	1	1	1	1	1	1	1	1	1	1	1	1	1	1	1	1	1	1
92054	1	1	1	1	1	1	1	1	1	1	1	1	1	1	1	1	1	1	1	1	1
92055	1	1	1	1	1	1	1	1	1	1	1	1	1	1	1	1	1	1	1	1	1
92058	1	1	1	1	1	1	1	1	1	1	1	1	1	1	1	1	1	1	1	1	1
92074	1	1	1	1	1	1	1	1	1	1	1	1	1	1	1	1	1	1	1	1	1
92077	1	1	1	1	1	1	1	1	1	1	1	1	1	1	1	1	1	1	1	1	1
92078	1	1	1	1	1	1	1	1	1	1	1	1	1	1	1	1	1	1	1	1	1
92086	1	1	1	1	1	1	1	1	1	1	1	1	1	1	1	1	1	1	1	1	1
92107	1	1	1	1	1	1	1	1	1	1	1	1	1	1	1	1	1	1	1	1	1
92045	1	1	1	1	1	1	1	1	1	1	1	1	1	1	1	1	1	1	1	1	1
92068	1	1	1	1	1	1	1	1	1	1	1	1	1	1	1	1	1	1	1	1	1
92069	1	1	1	1	1	1	1	1	1	1	1	1	1	1	1	1	1	1	1	1	1
91782	1	1	1	1	1	1	1	1	1	1	1	1	1	1	1	1	1	1	1	1	1
91871	1	1	1	1	1	1	1	1	1	1	1	1	1	1	1	1	1	1	1	1	1
91984	1	1	1	1	1	1	1	1	1	1	1	1	1	1	1	1	1	1	1	1	1
91898	1	1	1	1	1	1	1	1	1	1	1	1	1	1	1	1	1	1	1	1	1
92035	1	1	1	1	1	1	1	1	1	1	1	1	1	1	1	1	1	1	1	1	1
91773	1	1	1	1	1	1	1	1	1	1	1	1	1	1	1	1	1	1	1	1	1
91793	1	1	1	1	1	1	1	1	1	1	1	1	1	1	1	1	1	1	1	1	1
91991	1	1	1	1	1	1	1	1	1	1	1	1	1	1	1	1	1	1	1	1	1
92061	1	1	1	1	1	1	1	1	1	1	1	1	1	1	1	1	1	1	1	1	1
92062	1	1	1	1	1	1	1	1	1	1	1	1	1	1	1	1	1	1	1	1	1
92064	1	1	1	1	1	1	1	1	1	1	1	1	1	1	1	1	1	1	1	1	1
91827	1	1	1	1	1	1	1	1	1	1	1	1	1	1	1	1	1	1	1	1	1
91758	1	1	1	1	1	1	1	1	1	1	1	1	1	1	1	1	1	1	1	1	1
91895	1	1	1	1	1	1	1	1	1	1	1	1	1	1	1	1	1	1	1	1	1
91929	1	1	1	1	1	1	1	1	1	1	1	1	1	1	1	1	1	1	1	1	1
91825	1	1	1	1	1	1	1	1	1	1	1	1	1	1	1	1	1	1	1	1	1
91756	1	1	1	1	1	1	1	1	1	1	1	1	1	1	1	1	1	1	1	1	1
91992	1	1	1	1	1	1	1	1	1	1	1	1	1	1	1	1	1	1	1	1	1
91757	1	1	1	1	1	1	1	1	1	1	1	1	1	1	1	1	1	1	1	1	1
91939	1	1	1	1	1	1	1	1	1	1	1	1	1	1	1	1	1	1	1	1	1
92036	1	1	1	1	1	1	1	1	1	1	1	1	1	1	1	1	1	1	1	1	1
91786	1	1	1	1	1	1	1	1	1	1	1	1	1	1	1	1	1	1	1	1	1
91951	1	1	1	1	1	1	1	1	1	1	1	1	1	1	1	1	1	1	1	1	1
92042	1	1	1	1	1	1	1	1	1	1	1	1	1	1	1	1	1	1	1	1	1
92085	1	1	1	1	1	1	1	1	1	1	1	1	1	1	1	1	1	1	1	1	1
92047	1	1	1	1	1	1	1	1	1	1	1	1	1	1	1	1	1	1	1	1	1
91852	1	1	1	1	1	1	1	1	1	1	1	1	1	1	1	1	1	1	1	1	1
91853	1	1	1	1	1	1	1	1	1	1	1	1	1	1	1	1	1	1	1	1	1
91908	1	1	1	1	1	1	1	1	1	1	1	1	1	1	1	1	1	1	1	1	1
91933	1	1	1	1	1	1	1	1	1	1	1	1	1	1	1	1	1	1	1	1	1
91935	1	1	1	1	1	1	1	1	1	1	1	1	1	1	1	1	1	1	1	1	1
91959	1	1	1	1	1	1	1	1	1	1	1	1	1	1	1	1	1	1	1	1	1
91998	1	1	1	1	1	1	1	1	1	1	1	1	1	1	1	1	1	1	1	1	1
91762	1	1	1	1	1	1	1	1	1	1	1	1	1	1	1	1	1	1	1	1	1
91774	1	1	1	1	1	1	1	1	1	1	1	1	1	1	1	1	1	1	1	1	1
91788	1	1	1	1	1	1	1	1	1	1	1	1	1	1	1	1	1	1	1	1	1
91812	1	1	1	1	1	1	1	1	1	1	1	1	1	1	1	1	1	1	1	1	1
91814	1	1	1	1	1	1	1	1	1	1	1	1	1	1	1	1	1	1	1	1	1
91816	1	1	1	1	1	1	1	1	1	1	1	1	1	1	1	1	1	1	1	1	1
91833	1	1	1	1	1	1	1	1	1	1	1	1	1	1	1	1	1	1	1	1	1
91850	1	1	1	1	1	1	1	1	1	1	1	1	1	1	1	1	1	1	1	1	1
91855	1	1	1	1	1	1	1	1	1	1	1	1	1	1	1	1	1	1	1	1	1
91869	1	1	1	1	1	1	1	1	1	1	1	1	1	1	1	1	1	1	1	1	1
91877	1	1	1	1	1	1	1	1	1	1	1	1	1	1	1	1	1	1	1	1	1
91897	1	1	1	1	1	1	1	1	1	1	1	1	1	1	1	1	1	1	1	1	1
91913	1	1	1	1	1	1	1	1	1	1	1	1	1	1	1	1	1	1	1	1	1
91937	1	1	1	1	1	1	1	1	1	1	1	1	1	1	1	1	1	1	1	1	1
91948	1	1	1	1	1	1	1	1	1	1	1	1	1	1	1	1	1	1	1	1	1
91952	1	1	1	1	1	1	1	1	1	1	1	1	1	1	1	1	1	1	1	1	1
91962	1	1	1	1	1	1	1	1	1	1	1	1	1	1	1	1	1	1	1	1	1
91975	1	1	1	1	1	1	1	1	1	1	1	1	1	1	1	1	1	1	1	1	1
91979	1	1	1	1	1	1	1	1	1	1	1	1	1	1	1	1	1	1	1	1	1
91988	1	1	1	1	1	1	1	1	1	1	1	1	1	1	1	1	1	1	1	1	1
92002	1	1	1	1	1	1	1	1	1	1	1	1	1	1	1	1	1	1	1	1	1
92049	1	1	1	1	1	1	1	1	1	1	1	1	1	1	1	1	1	1	1	1	1
92066	1	1	1	1	1	1	1	1	1	1	1	1	1	1	1	1	1	1	1	1	1
92067	1	1	1	1	1	1	1	1	1	1	1	1	1	1	1	1	1	1	1	1	1
92075	1	1	1	1	1	1	1	1	1	1	1	1	1	1	1	1	1	1	1	1	1
92084	1	1	1	1	1	1	1	1	1	1	1	1	1	1	1	1	1	1	1	1	1
92087	1	1	1	1	1	1	1	1	1	1	1	1	1	1	1	1	1	1	1	1	1
92090	1	1	1	1	1	1	1	1	1	1	1	1	1	1	1	1	1	1	1	1	1
92115	1	1	1	1	1	1	1	1	1	1	1	1	1	1	1	1	1	1	1	1	1
92116	1	1	1	1	1	1	1	1	1	1	1	1	1	1	1	1	1	1	1	1	1
92117	1	1	1	1	1	1	1	1	1	1	1	1	1	1	1	1	1	1	1	1	1
92118	1	1	1	1	1	1	1	1	1	1	1	1	1	1	1	1	1	1	1	1	1
92119	1	1	1	1	1	1	1	1	1	1	1	1	1	1	1	1	1	1	1	1	1
92120	1	1	1	1	1	1	1	1	1	1	1	1	1	1	1	1	1	1	1	1	1
92122	1	1	1	1	1	1	1	1	1	1	1	1	1	1	1	1	1	1	1	1	1
92123	1	1	1	1	1	1	1	1	1	1	1	1	1	1	1	1	1	1	1	1	1
92124	1	1	1	1	1	1	1	1	1	1	1	1	1	1	1	1	1	1	1	1	1
92125	1	1	1	1	1	1	1	1	1	1	1	1	1	1	1	1	1	1	1	1	1
92129	1	1	1	1	1	1	1	1	1	1	1	1	1	1	1	1	1	1	1	1	1
92130	1	1	1	1	1	1	1	1	1	1	1	1	1	1	1	1	1	1	1	1	1
92133	1	1	1	1	1	1	1	1	1	1	1	1	1	1	1	1	1	1	1	1	1
92134	1	1	1	1	1	1	1	1	1	1	1	1	1	1	1	1	1	1	1	1	1
92137	1	1	1	1	1	1	1	1	1	1	1	1	1	1	1	1	1	1	1	1	1
92147	1	1	1	1	1	1	1	1	1	1	1	1	1	1	1	1	1	1	1	1	1
92150	1	1	1	1	1	1	1	1	1	1	1	1	1	1	1	1	1	1	1	1	1
92153	1	1	1	1	1	1	1	1	1	1	1	1	1	1	1	1	1	1	1	1	1
92154	1	1	1	1	1	1	1	1	1	1	1	1	1	1	1	1	1	1	1	1	1
92156	1	1	1	1	1	1	1	1	1	1	1	1	1	1	1	1	1	1	1	1	1
92157	1	1	1	1	1	1	1	1	1	1	1	1	1	1	1	1	1	1	1	1	1
92160	1	1	1	1	1	1	1	1	1	1	1	1	1	1	1	1	1	1	1	1	1
92167	1	1	1	1	1	1	1	1	1	1	1	1	1	1	1	1	1	1	1	1	1
92168	1	1	1	1	1	1	1	1	1	1	1	1	1	1	1	1	1	1	1	1	1
92169	1	1	1	1	1	1	1	1	1	1	1	1	1	1	1	1	1	1	1	1	1
92171	1	1	1	1	1	1	1	1	1	1	1	1	1	1	1	1	1	1	1	1	1
92159	1	1	1	1	1	1	1	1	1	1	1	1	1	1	1	1	1	1	1	2	2
92172	1	1	1	1	1	1	1	1	1	1	1	1	1	1	1	1	1	1	1	2	2
91861	1	1	1	1	1	1	1	1	1	1	1	1	1	1	1	1	1	1	2	2	2
91924	1	1	1	1	1	1	1	1	1	1	1	1	1	1	1	1	1	1	2	2	2
91764	1	1	1	1	1	1	1	1	1	1	1	1	1	1	1	1	1	1	2	2	2
92111	1	1	1	1	1	1	1	1	1	1	1	1	1	1	1	1	1	1	2	2	2
91874	1	1	1	1	1	1	1	1	1	1	1	1	1	1	1	1	1	1	2	2	2
91742	1	1	1	1	1	1	1	1	1	1	1	1	1	1	1	1	1	1	2	2	2
92059	1	1	1	1	1	1	1	1	1	1	1	1	1	1	1	1	1	1	2	2	2
91840	1	1	1	1	1	1	1	1	1	1	1	1	1	1	1	1	1	1	2	2	2
92019	1	1	1	1	1	1	1	1	1	1	1	1	1	1	1	1	1	1	2	2	2
91794	1	1	1	1	1	1	1	1	1	1	1	1	1	1	1	1	1	2	2	2	2
91819	1	1	1	1	1	1	1	1	1	1	1	1	1	1	1	1	1	2	2	2	2
91842	1	1	1	1	1	1	1	1	1	1	1	1	1	1	1	1	1	2	2	2	2
92080	1	1	1	1	1	1	1	1	1	1	1	1	1	1	2	2	2	2	2	2	2
91932	1	2	1	1	1	1	1	1	1	1	1	1	1	1	1	1	1	1	1	1	1
91930	1	2	2	1	1	1	1	1	1	1	1	1	1	1	1	1	1	1	1	1	1
91943	1	2	2	1	1	1	1	1	1	1	1	1	1	1	1	1	1	1	1	1	1
91985	1	2	2	1	1	1	1	1	1	1	1	1	1	1	1	1	1	1	1	1	1
91993	1	2	2	1	1	1	1	1	1	1	1	1	1	1	1	1	1	1	1	1	1
92126	1	2	2	1	1	1	1	1	1	1	1	1	1	1	1	1	1	1	1	1	1
91876	1	2	2	2	1	1	1	1	1	1	1	1	1	1	1	1	1	1	1	1	1
91961	1	2	2	2	1	1	1	1	1	1	1	1	1	1	1	1	1	1	1	1	1
91759	1	2	2	2	1	1	1	1	1	1	1	1	1	1	1	1	1	1	1	1	1
91844	1	2	2	2	1	1	1	1	1	1	1	1	1	1	1	1	1	1	1	1	1
92009	1	2	2	2	1	1	1	1	1	1	1	1	1	1	1	1	1	1	1	1	1
92070	1	2	2	2	1	1	1	1	1	1	1	1	1	1	1	1	1	1	1	1	1
92072	1	2	2	2	1	1	1	1	1	1	1	1	1	1	1	1	1	1	1	1	1
92105	1	2	2	2	1	1	1	1	1	1	1	1	1	1	1	1	1	1	1	1	1
91751	1	2	2	2	1	1	1	1	1	1	1	1	1	1	1	1	1	1	1	1	1
91753	1	2	2	2	1	1	1	1	1	1	1	1	1	1	1	1	1	1	1	1	1
91843	1	2	2	2	1	1	1	1	1	1	1	1	1	1	1	1	1	1	1	1	1
91867	1	2	2	2	1	1	1	1	1	1	1	1	1	1	1	1	1	1	1	1	1
91797	1	2	2	2	1	1	1	1	1	1	1	1	1	1	1	1	1	1	1	1	1
92060	1	2	2	2	1	1	1	1	1	1	1	1	1	1	1	1	1	1	1	1	1
92014	1	2	2	2	1	1	1	1	1	1	1	1	1	1	1	1	1	1	1	1	1
91772	1	2	2	2	1	1	1	1	1	1	1	1	1	1	1	1	1	1	1	1	1
91920	1	2	2	2	1	1	1	1	1	1	1	1	1	1	1	1	1	1	1	1	1
91743	1	2	2	2	1	1	1	1	1	1	1	1	1	1	1	1	1	1	1	1	1
91748	1	2	2	2	1	1	1	1	1	1	1	1	1	1	1	1	1	1	1	1	1
91754	1	2	2	2	1	1	1	1	1	1	1	1	1	1	1	1	1	1	1	1	1
91763	1	2	2	2	1	1	1	1	1	1	1	1	1	1	1	1	1	1	1	1	1
91802	1	2	2	2	1	1	1	1	1	1	1	1	1	1	1	1	1	1	1	1	1
91965	1	2	2	2	1	1	1	1	1	1	1	1	1	1	1	1	1	1	1	1	1
91977	1	2	2	2	1	1	1	1	1	1	1	1	1	1	1	1	1	1	1	1	1
91999	1	2	2	2	1	1	1	1	1	1	1	1	1	1	1	1	1	1	1	1	1
92071	2	1	1	1	1	1	2	2	2	2	2	2	2	2	2	2	2	2	2	2	2
91892	2	1	1	1	1	1	2	2	2	2	2	2	2	2	2	2	2	2	2	2	2
91997	2	1	1	1	2	2	2	2	2	2	2	2	2	2	2	2	2	2	2	2	2
91909	2	1	1	1	2	2	2	2	2	2	2	2	2	2	2	2	2	2	2	2	2
92076	2	1	1	1	2	2	2	2	2	2	2	2	2	2	2	2	2	2	2	2	2
92092	2	1	1	1	2	2	2	2	2	2	2	2	2	2	2	2	2	2	2	2	2
91771	2	1	1	1	2	2	2	2	2	2	2	2	2	2	2	2	2	2	2	2	2
92106	2	1	1	1	2	2	2	2	2	2	2	2	2	2	2	2	2	2	2	2	2
91775	2	1	1	1	2	2	2	2	2	2	2	2	2	2	2	2	2	2	2	2	2
92025	2	1	1	1	2	2	2	2	2	2	2	2	2	2	2	2	2	2	2	2	2
91838	2	1	1	1	2	2	2	2	2	2	2	2	2	2	2	2	2	2	2	2	2
91777	2	1	1	1	2	2	2	2	2	2	2	2	2	2	2	2	2	2	2	2	2
91862	2	1	1	1	2	2	2	2	2	2	2	2	2	2	2	2	2	2	2	2	2
91863	2	1	1	1	2	2	2	2	2	2	2	2	2	2	2	2	2	2	2	2	2
91950	2	1	1	1	2	2	2	2	2	2	2	2	2	2	2	2	2	2	2	2	2
91915	2	1	1	1	2	2	2	2	2	2	2	2	2	2	2	2	2	2	2	2	2
92082	2	1	1	1	2	2	2	2	2	2	2	2	2	2	2	2	2	2	2	2	2
91845	2	1	1	1	2	2	2	2	2	2	2	2	2	2	2	2	2	2	2	2	2
92073	2	1	1	1	2	2	2	2	2	2	2	2	2	2	2	2	2	2	2	2	2
91994	2	1	1	1	2	2	2	2	2	2	2	2	2	2	2	2	2	2	2	2	2
91901	2	1	1	1	2	2	2	2	2	2	2	2	2	2	2	2	2	2	2	2	2
91865	2	1	1	1	2	2	2	2	2	2	2	2	2	2	2	2	2	2	2	2	2
92015	2	1	1	1	2	2	2	2	2	2	2	2	2	2	2	2	2	2	2	2	2
91807	2	1	1	1	2	2	2	2	2	2	2	2	2	2	2	2	2	2	2	2	2
91836	2	1	1	1	2	2	2	2	2	2	2	2	2	2	2	2	2	2	2	2	2
92005	2	1	1	1	2	2	2	2	2	2	2	2	2	2	2	2	2	2	2	2	2
92006	2	1	1	2	2	2	2	2	2	2	2	2	2	2	2	2	2	2	2	2	2
91900	2	1	2	2	2	2	2	2	2	2	2	2	2	2	2	2	2	2	2	2	2
92144	2	1	2	2	2	2	2	2	2	2	2	2	2	2	2	2	2	2	2	2	2
91905	2	2	2	2	2	2	2	2	2	2	2	2	2	2	2	2	2	1	1	1	1
92031	2	2	2	2	2	2	2	2	2	2	2	2	2	2	2	2	2	1	1	1	1
92016	2	2	2	2	2	2	2	2	2	2	2	2	2	2	2	2	2	1	1	1	1
91749	2	2	2	2	2	2	2	2	2	2	2	2	2	2	2	2	2	2	1	1	1
91885	2	2	2	2	2	2	2	2	2	2	2	2	2	2	2	2	2	2	1	1	1
92164	2	2	2	2	2	2	2	2	2	2	2	2	2	2	2	2	2	2	2	1	1
91945	2	2	2	2	2	2	2	2	2	2	2	2	2	2	2	2	2	2	2	2	2
92032	2	2	2	2	2	2	2	2	2	2	2	2	2	2	2	2	2	2	2	2	2
92033	2	2	2	2	2	2	2	2	2	2	2	2	2	2	2	2	2	2	2	2	2
92053	2	2	2	2	2	2	2	2	2	2	2	2	2	2	2	2	2	2	2	2	2
91906	2	2	2	2	2	2	2	2	2	2	2	2	2	2	2	2	2	2	2	2	2
91931	2	2	2	2	2	2	2	2	2	2	2	2	2	2	2	2	2	2	2	2	2
91946	2	2	2	2	2	2	2	2	2	2	2	2	2	2	2	2	2	2	2	2	2
91953	2	2	2	2	2	2	2	2	2	2	2	2	2	2	2	2	2	2	2	2	2
91981	2	2	2	2	2	2	2	2	2	2	2	2	2	2	2	2	2	2	2	2	2
92001	2	2	2	2	2	2	2	2	2	2	2	2	2	2	2	2	2	2	2	2	2
92003	2	2	2	2	2	2	2	2	2	2	2	2	2	2	2	2	2	2	2	2	2
91872	2	2	2	2	2	2	2	2	2	2	2	2	2	2	2	2	2	2	2	2	2
91745	2	2	2	2	2	2	2	2	2	2	2	2	2	2	2	2	2	2	2	2	2
91746	2	2	2	2	2	2	2	2	2	2	2	2	2	2	2	2	2	2	2	2	2
91755	2	2	2	2	2	2	2	2	2	2	2	2	2	2	2	2	2	2	2	2	2
91760	2	2	2	2	2	2	2	2	2	2	2	2	2	2	2	2	2	2	2	2	2
91765	2	2	2	2	2	2	2	2	2	2	2	2	2	2	2	2	2	2	2	2	2
91768	2	2	2	2	2	2	2	2	2	2	2	2	2	2	2	2	2	2	2	2	2
91770	2	2	2	2	2	2	2	2	2	2	2	2	2	2	2	2	2	2	2	2	2
91791	2	2	2	2	2	2	2	2	2	2	2	2	2	2	2	2	2	2	2	2	2
91815	2	2	2	2	2	2	2	2	2	2	2	2	2	2	2	2	2	2	2	2	2
91820	2	2	2	2	2	2	2	2	2	2	2	2	2	2	2	2	2	2	2	2	2
91830	2	2	2	2	2	2	2	2	2	2	2	2	2	2	2	2	2	2	2	2	2
91831	2	2	2	2	2	2	2	2	2	2	2	2	2	2	2	2	2	2	2	2	2
91834	2	2	2	2	2	2	2	2	2	2	2	2	2	2	2	2	2	2	2	2	2
91846	2	2	2	2	2	2	2	2	2	2	2	2	2	2	2	2	2	2	2	2	2
91864	2	2	2	2	2	2	2	2	2	2	2	2	2	2	2	2	2	2	2	2	2
91882	2	2	2	2	2	2	2	2	2	2	2	2	2	2	2	2	2	2	2	2	2
91903	2	2	2	2	2	2	2	2	2	2	2	2	2	2	2	2	2	2	2	2	2
91914	2	2	2	2	2	2	2	2	2	2	2	2	2	2	2	2	2	2	2	2	2
91922	2	2	2	2	2	2	2	2	2	2	2	2	2	2	2	2	2	2	2	2	2
91938	2	2	2	2	2	2	2	2	2	2	2	2	2	2	2	2	2	2	2	2	2
91940	2	2	2	2	2	2	2	2	2	2	2	2	2	2	2	2	2	2	2	2	2
91944	2	2	2	2	2	2	2	2	2	2	2	2	2	2	2	2	2	2	2	2	2
91955	2	2	2	2	2	2	2	2	2	2	2	2	2	2	2	2	2	2	2	2	2
91956	2	2	2	2	2	2	2	2	2	2	2	2	2	2	2	2	2	2	2	2	2
91957	2	2	2	2	2	2	2	2	2	2	2	2	2	2	2	2	2	2	2	2	2
91958	2	2	2	2	2	2	2	2	2	2	2	2	2	2	2	2	2	2	2	2	2
91963	2	2	2	2	2	2	2	2	2	2	2	2	2	2	2	2	2	2	2	2	2
92017	2	2	2	2	2	2	2	2	2	2	2	2	2	2	2	2	2	2	2	2	2
92046	2	2	2	2	2	2	2	2	2	2	2	2	2	2	2	2	2	2	2	2	2
92056	2	2	2	2	2	2	2	2	2	2	2	2	2	2	2	2	2	2	2	2	2
92081	2	2	2	2	2	2	2	2	2	2	2	2	2	2	2	2	2	2	2	2	2
92088	2	2	2	2	2	2	2	2	2	2	2	2	2	2	2	2	2	2	2	2	2
92089	2	2	2	2	2	2	2	2	2	2	2	2	2	2	2	2	2	2	2	2	2
92093	2	2	2	2	2	2	2	2	2	2	2	2	2	2	2	2	2	2	2	2	2
92094	2	2	2	2	2	2	2	2	2	2	2	2	2	2	2	2	2	2	2	2	2
92095	2	2	2	2	2	2	2	2	2	2	2	2	2	2	2	2	2	2	2	2	2
92097	2	2	2	2	2	2	2	2	2	2	2	2	2	2	2	2	2	2	2	2	2
92099	2	2	2	2	2	2	2	2	2	2	2	2	2	2	2	2	2	2	2	2	2
92102	2	2	2	2	2	2	2	2	2	2	2	2	2	2	2	2	2	2	2	2	2
92104	2	2	2	2	2	2	2	2	2	2	2	2	2	2	2	2	2	2	2	2	2
92108	2	2	2	2	2	2	2	2	2	2	2	2	2	2	2	2	2	2	2	2	2
92109	2	2	2	2	2	2	2	2	2	2	2	2	2	2	2	2	2	2	2	2	2
92112	2	2	2	2	2	2	2	2	2	2	2	2	2	2	2	2	2	2	2	2	2
92113	2	2	2	2	2	2	2	2	2	2	2	2	2	2	2	2	2	2	2	2	2
92114	2	2	2	2	2	2	2	2	2	2	2	2	2	2	2	2	2	2	2	2	2
91813	2	2	2	2	2	2	2	2	2	2	2	2	2	2	2	2	2	2	2	2	2
91832	2	2	2	2	2	2	2	2	2	2	2	2	2	2	2	2	2	2	2	2	2
91884	2	2	2	2	2	2	2	2	2	2	2	2	2	2	2	2	2	2	2	2	2
91995	2	2	2	2	2	2	2	2	2	2	2	2	2	2	2	2	2	2	2	2	2
92040	2	2	2	2	2	2	2	2	2	2	2	2	2	2	2	2	2	2	2	2	2
92021	2	2	2	2	2	2	2	2	2	2	2	2	2	2	2	2	2	2	2	2	2
92027	2	2	2	2	2	2	2	2	2	2	2	2	2	2	2	2	2	2	2	2	2
92050	2	2	2	2	2	2	2	2	2	2	2	2	2	2	2	2	2	2	2	2	2
91866	2	2	2	2	2	2	2	2	2	2	2	2	2	2	2	2	2	2	2	2	2
92037	2	2	2	2	2	2	2	2	2	2	2	2	2	2	2	2	2	2	2	2	2
91805	2	2	2	2	2	2	2	2	2	2	2	2	2	2	2	2	2	2	2	2	2
91925	2	2	2	2	2	2	2	2	2	2	2	2	2	2	2	2	2	2	2	2	2
91896	2	2	2	2	2	2	2	2	2	2	2	2	2	2	2	2	2	2	2	2	2
91921	2	2	2	2	2	2	2	2	2	2	2	2	2	2	2	2	2	2	2	2	2
91828	2	2	2	2	2	2	2	2	2	2	2	2	2	2	2	2	2	2	2	2	2
92063	2	2	2	2	2	2	2	2	2	2	2	2	2	2	2	2	2	2	2	2	2
91987	2	2	2	2	2	2	2	2	2	2	2	2	2	2	2	2	2	2	2	2	2
91801	2	2	2	2	2	2	2	2	2	2	2	2	2	2	2	2	2	2	2	2	2
92034	2	2	2	2	2	2	2	2	2	2	2	2	2	2	2	2	2	2	2	2	2
91766	2	2	2	2	2	2	2	2	2	2	2	2	2	2	2	2	2	2	2	2	2
91986	2	2	2	2	2	2	2	2	2	2	2	2	2	2	2	2	2	2	2	2	2
92057	2	2	2	2	2	2	2	2	2	2	2	2	2	2	2	2	2	2	2	2	2
91744	2	2	2	2	2	2	2	2	2	2	2	2	2	2	2	2	2	2	2	2	2
91880	2	2	2	2	2	2	2	2	2	2	2	2	2	2	2	2	2	2	2	2	2
91889	2	2	2	2	2	2	2	2	2	2	2	2	2	2	2	2	2	2	2	2	2
91894	2	2	2	2	2	2	2	2	2	2	2	2	2	2	2	2	2	2	2	2	2
91916	2	2	2	2	2	2	2	2	2	2	2	2	2	2	2	2	2	2	2	2	2
91936	2	2	2	2	2	2	2	2	2	2	2	2	2	2	2	2	2	2	2	2	2
91954	2	2	2	2	2	2	2	2	2	2	2	2	2	2	2	2	2	2	2	2	2
91967	2	2	2	2	2	2	2	2	2	2	2	2	2	2	2	2	2	2	2	2	2
91968	2	2	2	2	2	2	2	2	2	2	2	2	2	2	2	2	2	2	2	2	2
91969	2	2	2	2	2	2	2	2	2	2	2	2	2	2	2	2	2	2	2	2	2
92039	2	2	2	2	2	2	2	2	2	2	2	2	2	2	2	2	2	2	2	2	2
92044	2	2	2	2	2	2	2	2	2	2	2	2	2	2	2	2	2	2	2	2	2
92065	2	2	2	2	2	2	2	2	2	2	2	2	2	2	2	2	2	2	2	2	2
92098	2	2	2	2	2	2	2	2	2	2	2	2	2	2	2	2	2	2	2	2	2
91854	2	2	2	2	2	2	2	2	2	2	2	2	2	2	2	2	2	2	2	2	2
91856	2	2	2	2	2	2	2	2	2	2	2	2	2	2	2	2	2	2	2	2	2
92018	2	2	2	2	2	2	2	2	2	2	2	2	2	2	2	2	2	2	2	2	2
91837	2	2	2	2	2	2	2	2	2	2	2	2	2	2	2	2	2	2	2	2	2
91868	2	2	2	2	2	2	2	2	2	2	2	2	2	2	2	2	2	2	2	2	2
91899	2	2	2	2	2	2	2	2	2	2	2	2	2	2	2	2	2	2	2	2	2
91798	2	2	2	2	2	2	2	2	2	2	2	2	2	2	2	2	2	2	2	2	2
91851	2	2	2	2	2	2	2	2	2	2	2	2	2	2	2	2	2	2	2	2	2
92000	2	2	2	2	2	2	2	2	2	2	2	2	2	2	2	2	2	2	2	2	2
92012	2	2	2	2	2	2	2	2	2	2	2	2	2	2	2	2	2	2	2	2	2
92100	2	2	2	2	2	2	2	2	2	2	2	2	2	2	2	2	2	2	2	2	2
92052	2	2	2	2	2	2	2	2	2	2	2	2	2	2	2	2	2	2	2	2	2
91818	2	2	2	2	2	2	2	2	2	2	2	2	2	2	2	2	2	2	2	2	2
91808	2	2	2	2	2	2	2	2	2	2	2	2	2	2	2	2	2	2	2	2	2
91989	2	2	2	2	2	2	2	2	2	2	2	2	2	2	2	2	2	2	2	2	2
91926	2	2	2	2	2	2	2	2	2	2	2	2	2	2	2	2	2	2	2	2	2
92038	2	2	2	2	2	2	2	2	2	2	2	2	2	2	2	2	2	2	2	2	2
91821	2	2	2	2	2	2	2	2	2	2	2	2	2	2	2	2	2	2	2	2	2
91990	2	2	2	2	2	2	2	2	2	2	2	2	2	2	2	2	2	2	2	2	2
91858	2	2	2	2	2	2	2	2	2	2	2	2	2	2	2	2	2	2	2	2	2
91779	2	2	2	2	2	2	2	2	2	2	2	2	2	2	2	2	2	2	2	2	2
91752	2	2	2	2	2	2	2	2	2	2	2	2	2	2	2	2	2	2	2	2	2
92091	2	2	2	2	2	2	2	2	2	2	2	2	2	2	2	2	2	2	2	2	2
91949	2	2	2	2	2	2	2	2	2	2	2	2	2	2	2	2	2	2	2	2	2
92051	2	2	2	2	2	2	2	2	2	2	2	2	2	2	2	2	2	2	2	2	2
92026	2	2	2	2	2	2	2	2	2	2	2	2	2	2	2	2	2	2	2	2	2
91971	2	2	2	2	2	2	2	2	2	2	2	2	2	2	2	2	2	2	2	2	2
91776	2	2	2	2	2	2	2	2	2	2	2	2	2	2	2	2	2	2	2	2	2
91878	2	2	2	2	2	2	2	2	2	2	2	2	2	2	2	2	2	2	2	2	2
91912	2	2	2	2	2	2	2	2	2	2	2	2	2	2	2	2	2	2	2	2	2
92020	2	2	2	2	2	2	2	2	2	2	2	2	2	2	2	2	2	2	2	2	2
91942	2	2	2	2	2	2	2	2	2	2	2	2	2	2	2	2	2	2	2	2	2
92022	2	2	2	2	2	2	2	2	2	2	2	2	2	2	2	2	2	2	2	2	2
91883	2	2	2	2	2	2	2	2	2	2	2	2	2	2	2	2	2	2	2	2	2
91890	2	2	2	2	2	2	2	2	2	2	2	2	2	2	2	2	2	2	2	2	2
91891	2	2	2	2	2	2	2	2	2	2	2	2	2	2	2	2	2	2	2	2	2
91934	2	2	2	2	2	2	2	2	2	2	2	2	2	2	2	2	2	2	2	2	2
91747	2	2	2	2	2	2	2	2	2	2	2	2	2	2	2	2	2	2	2	2	2
91750	2	2	2	2	2	2	2	2	2	2	2	2	2	2	2	2	2	2	2	2	2
91769	2	2	2	2	2	2	2	2	2	2	2	2	2	2	2	2	2	2	2	2	2
91778	2	2	2	2	2	2	2	2	2	2	2	2	2	2	2	2	2	2	2	2	2
91783	2	2	2	2	2	2	2	2	2	2	2	2	2	2	2	2	2	2	2	2	2
91784	2	2	2	2	2	2	2	2	2	2	2	2	2	2	2	2	2	2	2	2	2
91785	2	2	2	2	2	2	2	2	2	2	2	2	2	2	2	2	2	2	2	2	2
91789	2	2	2	2	2	2	2	2	2	2	2	2	2	2	2	2	2	2	2	2	2
91822	2	2	2	2	2	2	2	2	2	2	2	2	2	2	2	2	2	2	2	2	2
91849	2	2	2	2	2	2	2	2	2	2	2	2	2	2	2	2	2	2	2	2	2
91879	2	2	2	2	2	2	2	2	2	2	2	2	2	2	2	2	2	2	2	2	2
91881	2	2	2	2	2	2	2	2	2	2	2	2	2	2	2	2	2	2	2	2	2
91888	2	2	2	2	2	2	2	2	2	2	2	2	2	2	2	2	2	2	2	2	2
91902	2	2	2	2	2	2	2	2	2	2	2	2	2	2	2	2	2	2	2	2	2
91910	2	2	2	2	2	2	2	2	2	2	2	2	2	2	2	2	2	2	2	2	2
91919	2	2	2	2	2	2	2	2	2	2	2	2	2	2	2	2	2	2	2	2	2
91947	2	2	2	2	2	2	2	2	2	2	2	2	2	2	2	2	2	2	2	2	2
91964	2	2	2	2	2	2	2	2	2	2	2	2	2	2	2	2	2	2	2	2	2
91974	2	2	2	2	2	2	2	2	2	2	2	2	2	2	2	2	2	2	2	2	2
92007	2	2	2	2	2	2	2	2	2	2	2	2	2	2	2	2	2	2	2	2	2
92024	2	2	2	2	2	2	2	2	2	2	2	2	2	2	2	2	2	2	2	2	2
92043	2	2	2	2	2	2	2	2	2	2	2	2	2	2	2	2	2	2	2	2	2
92079	2	2	2	2	2	2	2	2	2	2	2	2	2	2	2	2	2	2	2	2	2
92083	2	2	2	2	2	2	2	2	2	2	2	2	2	2	2	2	2	2	2	2	2
92096	2	2	2	2	2	2	2	2	2	2	2	2	2	2	2	2	2	2	2	2	2
92101	2	2	2	2	2	2	2	2	2	2	2	2	2	2	2	2	2	2	2	2	2
92103	2	2	2	2	2	2	2	2	2	2	2	2	2	2	2	2	2	2	2	2	2
92110	2	2	2	2	2	2	2	2	2	2	2	2	2	2	2	2	2	2	2	2	2
92048	2	2	2	2	2	2	2	2	2	2	2	2	2	2	2	2	2	2	2	2	2
92121	2	2	2	2	2	2	2	2	2	2	2	2	2	2	2	2	2	2	2	2	2
92127	2	2	2	2	2	2	2	2	2	2	2	2	2	2	2	2	2	2	2	2	2
92128	2	2	2	2	2	2	2	2	2	2	2	2	2	2	2	2	2	2	2	2	2
92131	2	2	2	2	2	2	2	2	2	2	2	2	2	2	2	2	2	2	2	2	2
92132	2	2	2	2	2	2	2	2	2	2	2	2	2	2	2	2	2	2	2	2	2
92135	2	2	2	2	2	2	2	2	2	2	2	2	2	2	2	2	2	2	2	2	2
92136	2	2	2	2	2	2	2	2	2	2	2	2	2	2	2	2	2	2	2	2	2
92138	2	2	2	2	2	2	2	2	2	2	2	2	2	2	2	2	2	2	2	2	2
92139	2	2	2	2	2	2	2	2	2	2	2	2	2	2	2	2	2	2	2	2	2
92140	2	2	2	2	2	2	2	2	2	2	2	2	2	2	2	2	2	2	2	2	2
92141	2	2	2	2	2	2	2	2	2	2	2	2	2	2	2	2	2	2	2	2	2
92142	2	2	2	2	2	2	2	2	2	2	2	2	2	2	2	2	2	2	2	2	2
92143	2	2	2	2	2	2	2	2	2	2	2	2	2	2	2	2	2	2	2	2	2
92145	2	2	2	2	2	2	2	2	2	2	2	2	2	2	2	2	2	2	2	2	2
92146	2	2	2	2	2	2	2	2	2	2	2	2	2	2	2	2	2	2	2	2	2
92148	2	2	2	2	2	2	2	2	2	2	2	2	2	2	2	2	2	2	2	2	2
92149	2	2	2	2	2	2	2	2	2	2	2	2	2	2	2	2	2	2	2	2	2
92151	2	2	2	2	2	2	2	2	2	2	2	2	2	2	2	2	2	2	2	2	2
92152	2	2	2	2	2	2	2	2	2	2	2	2	2	2	2	2	2	2	2	2	2
92155	2	2	2	2	2	2	2	2	2	2	2	2	2	2	2	2	2	2	2	2	2
92158	2	2	2	2	2	2	2	2	2	2	2	2	2	2	2	2	2	2	2	2	2
92161	2	2	2	2	2	2	2	2	2	2	2	2	2	2	2	2	2	2	2	2	2
92162	2	2	2	2	2	2	2	2	2	2	2	2	2	2	2	2	2	2	2	2	2
92163	2	2	2	2	2	2	2	2	2	2	2	2	2	2	2	2	2	2	2	2	2
92165	2	2	2	2	2	2	2	2	2	2	2	2	2	2	2	2	2	2	2	2	2
92166	2	2	2	2	2	2	2	2	2	2	2	2	2	2	2	2	2	2	2	2	2
92170	2	2	2	2	2	2	2	2	2	2	2	2	2	2	2	2	2	2	2	2	2
92173	2	2	2	2	2	2	2	2	2	2	2	2	2	2	2	2	2	2	2	2	2
92174	2	2	2	2	2	2	2	2	2	2	2	2	2	2	2	2	2	2	2	2	2

## Sheet: TH1 F5
	Markers	MC_2547628	MC_2546679	MC_1907146	MC_40173	MC_45017	MC_1570156	MC_42987	MC_488351	MC_488352	MC_48271	MC_50703
	Physical position	533335063	533308880	533324365	533872376	536616456	537855051	538130565	538131236	538135118	538715652	539707746
380 lines	Phenotype
TH1-009	1	1	1	1	1	1	1	1	1	1	1	1	BLACK=2
TH1-020	1	1	1	1	1	1	1	1	1	1	1	1	YELLOW=1
TH1-067	1	1	1	1	1	1	1	1	1	1	1	1	Heterozygous = 12
TH1-072	1	1	1	1	1	1	1	1	1	1	1	1
TH1-076	1	1	1	1	1	1	1	1	1	1	1	1
TH1-078	1	1	1	1	1	1	1	1	1	1	1	1
TH1-086	1	1	1	1	1	1	1	1	1	1	1	1
TH1-090	1	1	1	1	1	1	1	1	1	1	1	1
TH1-093	1	1	1	1	1	1	1	1	1	1	1	1
TH1-094	1	1	1	1	1	1	1	1	1	1	1	1
TH1-096	1	1	1	1	1	1	1	1	1	1	1	1
TH1-152	1	1	1	1	1	1	1	1	1	1	1	1
TH1-155	1	1	1	1	1	1	1	1	1	1	1	1
TH1-161	1	1	1	1	1	1	1	1	1	1	1	1
TH1-163	1	1	1	1	1	1	1	1	1	1	1	1
TH1-169	1	1	1	1	1	1	1	1	1	1	1	1
TH1-176	1	1	1	1	1	1	1	1	1	1	1	1
TH1-177	1	1	1	1	1	1	1	1	1	1	1	1
TH1-184	1	1	1	1	1	1	1	1	1	1	1	1
TH1-197	1	1	1	1	1	1	1	1	1	1	1	1
TH1-216	1	1	1	1	1	1	1	1	1	1	1	1
TH1-230	1	1	1	1	1	1	1	1	1	1	1	1
TH1-241	1	1	1	1	1	1	1	1	1	1	1	1
TH1-251	1	1	1	1	1	1	1	1	1	1	1	1
TH1-253	1	1	1	1	1	1	1	1	1	1	1	1
TH1-255	1	1	1	1	1	1	1	1	1	1	1	1
TH1-256	1	1	1	1	1	1	1	1	1	1	1	1
TH1-260	1	1	1	1	1	1	1	1	1	1	1	1
TH1-261	1	1	1	1	1	1	1	1	1	1	1	1
TH1-267	1	1	1	1	1	1	1	1	1	1	1	1
TH1-268	1	1	1	1	1	1	1	1	1	1	1	1
TH1-274	1	1	1	1	1	1	1	1	1	1	1	1
TH1-275	1	1	1	1	1	1	1	1	1	1	1	1
TH1-282	1	1	1	1	1	1	1	1	1	1	1	1
TH1-289	1	1	1	1	1	1	1	1	1	1	1	1
TH1-305	1	1	1	1	1	1	1	1	1	1	1	1
TH1-362	1	1	1	1	1	1	1	1	1	1	1	1
TH1-272	1	1	1	1	1	1	1	1	1	1	1	1
TH1-287	1	1	1	1	1	1	1	1	1	1	1	1
TH1-313	1	1	1	1	1	1	1	1	1	1	1	1
TH1-277	1	1	1	1	1	1	1	1	1	1	1	1
TH1-006	1	1	1	1	1	1	1	1	1	1	1	1
TH1-011	1	1	1	1	1	1	1	1	1	1	1	1
TH1-013	1	1	1	1	1	1	1	1	1	1	1	1
TH1-017	1	1	1	1	1	1	1	1	1	1	1	1
TH1-019	1	1	1	1	1	1	1	1	1	1	1	1
TH1-023	1	1	1	1	1	1	1	1	1	1	1	1
TH1-027	1	1	1	1	1	1	1	1	1	1	1	1
TH1-029	1	1	1	1	1	1	1	1	1	1	1	1
TH1-030	1	1	1	1	1	1	1	1	1	1	1	1
TH1-031	1	1	1	1	1	1	1	1	1	1	1	1
TH1-036	1	1	1	1	1	1	1	1	1	1	1	1
TH1-037	1	1	1	1	1	1	1	1	1	1	1	1
TH1-043	1	1	1	1	1	1	1	1	1	1	1	1
TH1-047	1	1	1	1	1	1	1	1	1	1	1	1
TH1-048	1	1	1	1	1	1	1	1	1	1	1	1
TH1-052	1	1	1	1	1	1	1	1	1	1	1	1
TH1-058	1	1	1	1	1	1	1	1	1	1	1	1
TH1-059	1	1	1	1	1	1	1	1	1	1	1	1
TH1-060	1	1	1	1	1	1	1	1	1	1	1	1
TH1-062	1	1	1	1	1	1	1	1	1	1	1	1
TH1-063	1	1	1	1	1	1	1	1	1	1	1	1
TH1-066	1	1	1	1	1	1	1	1	1	1	1	1
TH1-068	1	1	1	1	1	1	1	1	1	1	1	1
TH1-069	1	1	1	1	1	1	1	1	1	1	1	1
TH1-070	1	1	1	1	1	1	1	1	1	1	1	1
TH1-073	1	1	1	1	1	1	1	1	1	1	1	1
TH1-075	1	1	1	1	1	1	1	1	1	1	1	1
TH1-079	1	1	1	1	1	1	1	1	1	1	1	1
TH1-085	1	1	1	1	1	1	1	1	1	1	1	1
TH1-091	1	1	1	1	1	1	1	1	1	1	1	1
TH1-095	1	1	1	1	1	1	1	1	1	1	1	1
TH1-098	1	1	1	1	1	1	1	1	1	1	1	1
TH1-100	1	1	1	1	1	1	1	1	1	1	1	1
TH1-101	1	1	1	1	1	1	1	1	1	1	1	1
TH1-102	1	1	1	1	1	1	1	1	1	1	1	1
TH1-107	1	1	1	1	1	1	1	1	1	1	1	1
TH1-109	1	1	1	1	1	1	1	1	1	1	1	1
TH1-110	1	1	1	1	1	1	1	1	1	1	1	1
TH1-114	1	1	1	1	1	1	1	1	1	1	1	1
TH1-117	1	1	1	1	1	1	1	1	1	1	1	1
TH1-118	1	1	1	1	1	1	1	1	1	1	1	1
TH1-119	1	1	1	1	1	1	1	1	1	1	1	1
TH1-123	1	1	1	1	1	1	1	1	1	1	1	1
TH1-129	1	1	1	1	1	1	1	1	1	1	1	1
TH1-131	1	1	1	1	1	1	1	1	1	1	1	1
TH1-132	1	1	1	1	1	1	1	1	1	1	1	1
TH1-133	1	1	1	1	1	1	1	1	1	1	1	1
TH1-142	1	1	1	1	1	1	1	1	1	1	1	1
TH1-144	1	1	1	1	1	1	1	1	1	1	1	1
TH1-145	1	1	1	1	1	1	1	1	1	1	1	1
TH1-150	1	1	1	1	1	1	1	1	1	1	1	1
TH1-151	1	1	1	1	1	1	1	1	1	1	1	1
TH1-157	1	1	1	1	1	1	1	1	1	1	1	1
TH1-172	1	1	1	1	1	1	1	1	1	1	1	1
TH1-182	1	1	1	1	1	1	1	1	1	1	1	1
TH1-186	1	1	1	1	1	1	1	1	1	1	1	1
TH1-189	1	1	1	1	1	1	1	1	1	1	1	1
TH1-190	1	1	1	1	1	1	1	1	1	1	1	1
TH1-191	1	1	1	1	1	1	1	1	1	1	1	1
TH1-195	1	1	1	1	1	1	1	1	1	1	1	1
TH1-203	1	1	1	1	1	1	1	1	1	1	1	1
TH1-207	1	1	1	1	1	1	1	1	1	1	1	1
TH1-208	1	1	1	1	1	1	1	1	1	1	1	1
TH1-210	1	1	1	1	1	1	1	1	1	1	1	1
TH1-211	1	1	1	1	1	1	1	1	1	1	1	1
TH1-212	1	1	1	1	1	1	1	1	1	1	1	1
TH1-219	1	1	1	1	1	1	1	1	1	1	1	1
TH1-221	1	1	1	1	1	1	1	1	1	1	1	1
TH1-237	1	1	1	1	1	1	1	1	1	1	1	1
TH1-238	1	1	1	1	1	1	1	1	1	1	1	1
TH1-295	1	1	1	1	1	1	1	1	1	1	1	1
TH1-297	1	1	1	1	1	1	1	1	1	1	1	1
TH1-298	1	1	1	1	1	1	1	1	1	1	1	1
TH1-299	1	1	1	1	1	1	1	1	1	1	1	1
TH1-312	1	1	1	1	1	1	1	1	1	1	1	1
TH1-317	1	1	1	1	1	1	1	1	1	1	1	1
TH1-318	1	1	1	1	1	1	1	1	1	1	1	1
TH1-323	1	1	1	1	1	1	1	1	1	1	1	1
TH1-332	1	1	1	1	1	1	1	1	1	1	1	1
TH1-337	1	1	1	1	1	1	1	1	1	1	1	1
TH1-342	1	1	1	1	1	1	1	1	1	1	1	1
TH1-348	1	1	1	1	1	1	1	1	1	1	1	1
TH1-358	1	1	1	1	1	1	1	1	1	1	1	1
TH1-361	1	1	1	1	1	1	1	1	1	1	1	1
TH1-364	1	1	1	1	1	1	1	1	1	1	1	1
TH1-368	1	1	1	1	1	1	1	1	1	1	1	1
TH1-373	1	1	1	1	1	1	1	1	1	1	1	1
TH1-376	1	1	1	1	1	1	1	1	1	1	1	1
TH1-377	1	1	1	1	1	1	1	1	1	1	1	1
TH1-380	1	1	1	1	1	1	1	1	1	1	1	1
TH1-381	1	1	1	1	1	1	1	1	1	1	1	1
TH1-383	1	1	1	1	1	1	1	1	1	1	1	1
TH1-357	1	1	1	1	1	1	1	1	1	1	1	1
TH1-012	1	1	1	1	1	1	1	1	1	1	1	2
TH1-244	1	2	2	2	1	1	1	1	1	1	1	1
TH1-116	1	2	2	2	1	1	1	1	1	1	1	1
TH1-223	1	2	2	2	1	1	1	1	1	1	1	1
TH1-227	1	2	2	2	2	1	1	1	1	1	1	1
TH1-245	1	2	2	2	2	1	1	1	1	1	1	1
TH1-288	1	2	2	2	2	1	1	1	1	1	1	1
TH1-128	1	2	2	2	2	1	1	1	1	1	1	1
TH1-314	1	2	2	2	2	1	1	1	1	1	1	1
TH1-350	1	2	2	2	2	1	1	1	1	1	1	1
TH1-001	1	2	2	2	2	1	1	1	1	1	1	1
TH1-028	1	2	2	2	2	2	2	1	1	1	1	1
TH1-273	1	12	12	12	1	1	1	1	1	1	1	1
TH1-071	2	1	1	1	1	1	1	12	12	12	12	12
TH1-246	2	1	1	1	1	2	2	2	2	2	2	2
TH1-327	2	1	1	1	1	2	2	2	2	2	2	2
TH1-120	2	1	1	1	1	2	2	2	2	2	2	2
TH1-367	2	1	1	1	1	2	2	2	2	2	2	2
TH1-234	2	1	1	1	1	12	12	12	12	12	12	12
TH1-349	2	2	2	2	2	2	2	2	2	2	1	1
TH1-225	2	2	2	2	2	2	2	2	2	2	1	1
TH1-188	2	2	2	2	2	2	2	2	2	2	2	1
TH1-263	2	2	2	2	2	2	2	2	2	2	2	1
TH1-005	2	2	2	2	2	2	2	2	2	2	2	2
TH1-007	2	2	2	2	2	2	2	2	2	2	2	2
TH1-014	2	2	2	2	2	2	2	2	2	2	2	2
TH1-015	2	2	2	2	2	2	2	2	2	2	2	2
TH1-016	2	2	2	2	2	2	2	2	2	2	2	2
TH1-022	2	2	2	2	2	2	2	2	2	2	2	2
TH1-032	2	2	2	2	2	2	2	2	2	2	2	2
TH1-034	2	2	2	2	2	2	2	2	2	2	2	2
TH1-039	2	2	2	2	2	2	2	2	2	2	2	2
TH1-041	2	2	2	2	2	2	2	2	2	2	2	2
TH1-046	2	2	2	2	2	2	2	2	2	2	2	2
TH1-053	2	2	2	2	2	2	2	2	2	2	2	2
TH1-054	2	2	2	2	2	2	2	2	2	2	2	2
TH1-055	2	2	2	2	2	2	2	2	2	2	2	2
TH1-061	2	2	2	2	2	2	2	2	2	2	2	2
TH1-064	2	2	2	2	2	2	2	2	2	2	2	2
TH1-077	2	2	2	2	2	2	2	2	2	2	2	2
TH1-080	2	2	2	2	2	2	2	2	2	2	2	2
TH1-082	2	2	2	2	2	2	2	2	2	2	2	2
TH1-083	2	2	2	2	2	2	2	2	2	2	2	2
TH1-087	2	2	2	2	2	2	2	2	2	2	2	2
TH1-088	2	2	2	2	2	2	2	2	2	2	2	2
TH1-089	2	2	2	2	2	2	2	2	2	2	2	2
TH1-092	2	2	2	2	2	2	2	2	2	2	2	2
TH1-097	2	2	2	2	2	2	2	2	2	2	2	2
TH1-099	2	2	2	2	2	2	2	2	2	2	2	2
TH1-111	2	2	2	2	2	2	2	2	2	2	2	2
TH1-113	2	2	2	2	2	2	2	2	2	2	2	2
TH1-135	2	2	2	2	2	2	2	2	2	2	2	2
TH1-136	2	2	2	2	2	2	2	2	2	2	2	2
TH1-148	2	2	2	2	2	2	2	2	2	2	2	2
TH1-154	2	2	2	2	2	2	2	2	2	2	2	2
TH1-158	2	2	2	2	2	2	2	2	2	2	2	2
TH1-162	2	2	2	2	2	2	2	2	2	2	2	2
TH1-164	2	2	2	2	2	2	2	2	2	2	2	2
TH1-165	2	2	2	2	2	2	2	2	2	2	2	2
TH1-166	2	2	2	2	2	2	2	2	2	2	2	2
TH1-167	2	2	2	2	2	2	2	2	2	2	2	2
TH1-168	2	2	2	2	2	2	2	2	2	2	2	2
TH1-171	2	2	2	2	2	2	2	2	2	2	2	2
TH1-173	2	2	2	2	2	2	2	2	2	2	2	2
TH1-174	2	2	2	2	2	2	2	2	2	2	2	2
TH1-175	2	2	2	2	2	2	2	2	2	2	2	2
TH1-178	2	2	2	2	2	2	2	2	2	2	2	2
TH1-179	2	2	2	2	2	2	2	2	2	2	2	2
TH1-180	2	2	2	2	2	2	2	2	2	2	2	2
TH1-181	2	2	2	2	2	2	2	2	2	2	2	2
TH1-183	2	2	2	2	2	2	2	2	2	2	2	2
TH1-185	2	2	2	2	2	2	2	2	2	2	2	2
TH1-192	2	2	2	2	2	2	2	2	2	2	2	2
TH1-193	2	2	2	2	2	2	2	2	2	2	2	2
TH1-194	2	2	2	2	2	2	2	2	2	2	2	2
TH1-196	2	2	2	2	2	2	2	2	2	2	2	2
TH1-198	2	2	2	2	2	2	2	2	2	2	2	2
TH1-204	2	2	2	2	2	2	2	2	2	2	2	2
TH1-206	2	2	2	2	2	2	2	2	2	2	2	2
TH1-209	2	2	2	2	2	2	2	2	2	2	2	2
TH1-213	2	2	2	2	2	2	2	2	2	2	2	2
TH1-214	2	2	2	2	2	2	2	2	2	2	2	2
TH1-215	2	2	2	2	2	2	2	2	2	2	2	2
TH1-217	2	2	2	2	2	2	2	2	2	2	2	2
TH1-218	2	2	2	2	2	2	2	2	2	2	2	2
TH1-220	2	2	2	2	2	2	2	2	2	2	2	2
TH1-222	2	2	2	2	2	2	2	2	2	2	2	2
TH1-226	2	2	2	2	2	2	2	2	2	2	2	2
TH1-228	2	2	2	2	2	2	2	2	2	2	2	2
TH1-229	2	2	2	2	2	2	2	2	2	2	2	2
TH1-232	2	2	2	2	2	2	2	2	2	2	2	2
TH1-236	2	2	2	2	2	2	2	2	2	2	2	2
TH1-239	2	2	2	2	2	2	2	2	2	2	2	2
TH1-242	2	2	2	2	2	2	2	2	2	2	2	2
TH1-243	2	2	2	2	2	2	2	2	2	2	2	2
TH1-247	2	2	2	2	2	2	2	2	2	2	2	2
TH1-248	2	2	2	2	2	2	2	2	2	2	2	2
TH1-249	2	2	2	2	2	2	2	2	2	2	2	2
TH1-252	2	2	2	2	2	2	2	2	2	2	2	2
TH1-254	2	2	2	2	2	2	2	2	2	2	2	2
TH1-257	2	2	2	2	2	2	2	2	2	2	2	2
TH1-258	2	2	2	2	2	2	2	2	2	2	2	2
TH1-259	2	2	2	2	2	2	2	2	2	2	2	2
TH1-262	2	2	2	2	2	2	2	2	2	2	2	2
TH1-264	2	2	2	2	2	2	2	2	2	2	2	2
TH1-266	2	2	2	2	2	2	2	2	2	2	2	2
TH1-269	2	2	2	2	2	2	2	2	2	2	2	2
TH1-270	2	2	2	2	2	2	2	2	2	2	2	2
TH1-271	2	2	2	2	2	2	2	2	2	2	2	2
TH1-276	2	2	2	2	2	2	2	2	2	2	2	2
TH1-278	2	2	2	2	2	2	2	2	2	2	2	2
TH1-279	2	2	2	2	2	2	2	2	2	2	2	2
TH1-280	2	2	2	2	2	2	2	2	2	2	2	2
TH1-281	2	2	2	2	2	2	2	2	2	2	2	2
TH1-283	2	2	2	2	2	2	2	2	2	2	2	2
TH1-284	2	2	2	2	2	2	2	2	2	2	2	2
TH1-285	2	2	2	2	2	2	2	2	2	2	2	2
TH1-286	2	2	2	2	2	2	2	2	2	2	2	2
TH1-296	2	2	2	2	2	2	2	2	2	2	2	2
TH1-303	2	2	2	2	2	2	2	2	2	2	2	2
TH1-307	2	2	2	2	2	2	2	2	2	2	2	2
TH1-315	2	2	2	2	2	2	2	2	2	2	2	2
TH1-320	2	2	2	2	2	2	2	2	2	2	2	2
TH1-321	2	2	2	2	2	2	2	2	2	2	2	2
TH1-322	2	2	2	2	2	2	2	2	2	2	2	2
TH1-328	2	2	2	2	2	2	2	2	2	2	2	2
TH1-330	2	2	2	2	2	2	2	2	2	2	2	2
TH1-331	2	2	2	2	2	2	2	2	2	2	2	2
TH1-334	2	2	2	2	2	2	2	2	2	2	2	2
TH1-335	2	2	2	2	2	2	2	2	2	2	2	2
TH1-338	2	2	2	2	2	2	2	2	2	2	2	2
TH1-339	2	2	2	2	2	2	2	2	2	2	2	2
TH1-341	2	2	2	2	2	2	2	2	2	2	2	2
TH1-344	2	2	2	2	2	2	2	2	2	2	2	2
TH1-354	2	2	2	2	2	2	2	2	2	2	2	2
TH1-002	2	2	2	2	2	2	2	2	2	2	2	2
TH1-003	2	2	2	2	2	2	2	2	2	2	2	2
TH1-004	2	2	2	2	2	2	2	2	2	2	2	2
TH1-008	2	2	2	2	2	2	2	2	2	2	2	2
TH1-010	2	2	2	2	2	2	2	2	2	2	2	2
TH1-018	2	2	2	2	2	2	2	2	2	2	2	2
TH1-021	2	2	2	2	2	2	2	2	2	2	2	2
TH1-024	2	2	2	2	2	2	2	2	2	2	2	2
TH1-025	2	2	2	2	2	2	2	2	2	2	2	2
TH1-026	2	2	2	2	2	2	2	2	2	2	2	2
TH1-033	2	2	2	2	2	2	2	2	2	2	2	2
TH1-035	2	2	2	2	2	2	2	2	2	2	2	2
TH1-038	2	2	2	2	2	2	2	2	2	2	2	2
TH1-040	2	2	2	2	2	2	2	2	2	2	2	2
TH1-042	2	2	2	2	2	2	2	2	2	2	2	2
TH1-044	2	2	2	2	2	2	2	2	2	2	2	2
TH1-045	2	2	2	2	2	2	2	2	2	2	2	2
TH1-049	2	2	2	2	2	2	2	2	2	2	2	2
TH1-050	2	2	2	2	2	2	2	2	2	2	2	2
TH1-051	2	2	2	2	2	2	2	2	2	2	2	2
TH1-056	2	2	2	2	2	2	2	2	2	2	2	2
TH1-057	2	2	2	2	2	2	2	2	2	2	2	2
TH1-065	2	2	2	2	2	2	2	2	2	2	2	2
TH1-081	2	2	2	2	2	2	2	2	2	2	2	2
TH1-103	2	2	2	2	2	2	2	2	2	2	2	2
TH1-105	2	2	2	2	2	2	2	2	2	2	2	2
TH1-106	2	2	2	2	2	2	2	2	2	2	2	2
TH1-108	2	2	2	2	2	2	2	2	2	2	2	2
TH1-112	2	2	2	2	2	2	2	2	2	2	2	2
TH1-115	2	2	2	2	2	2	2	2	2	2	2	2
TH1-121	2	2	2	2	2	2	2	2	2	2	2	2
TH1-122	2	2	2	2	2	2	2	2	2	2	2	2
TH1-124	2	2	2	2	2	2	2	2	2	2	2	2
TH1-125	2	2	2	2	2	2	2	2	2	2	2	2
TH1-126	2	2	2	2	2	2	2	2	2	2	2	2
TH1-127	2	2	2	2	2	2	2	2	2	2	2	2
TH1-130	2	2	2	2	2	2	2	2	2	2	2	2
TH1-134	2	2	2	2	2	2	2	2	2	2	2	2
TH1-137	2	2	2	2	2	2	2	2	2	2	2	2
TH1-138	2	2	2	2	2	2	2	2	2	2	2	2
TH1-139	2	2	2	2	2	2	2	2	2	2	2	2
TH1-140	2	2	2	2	2	2	2	2	2	2	2	2
TH1-141	2	2	2	2	2	2	2	2	2	2	2	2
TH1-143	2	2	2	2	2	2	2	2	2	2	2	2
TH1-146	2	2	2	2	2	2	2	2	2	2	2	2
TH1-149	2	2	2	2	2	2	2	2	2	2	2	2
TH1-159	2	2	2	2	2	2	2	2	2	2	2	2
TH1-160	2	2	2	2	2	2	2	2	2	2	2	2
TH1-170	2	2	2	2	2	2	2	2	2	2	2	2
TH1-187	2	2	2	2	2	2	2	2	2	2	2	2
TH1-199	2	2	2	2	2	2	2	2	2	2	2	2
TH1-200	2	2	2	2	2	2	2	2	2	2	2	2
TH1-201	2	2	2	2	2	2	2	2	2	2	2	2
TH1-205	2	2	2	2	2	2	2	2	2	2	2	2
TH1-224	2	2	2	2	2	2	2	2	2	2	2	2
TH1-233	2	2	2	2	2	2	2	2	2	2	2	2
TH1-240	2	2	2	2	2	2	2	2	2	2	2	2
TH1-290	2	2	2	2	2	2	2	2	2	2	2	2
TH1-291	2	2	2	2	2	2	2	2	2	2	2	2
TH1-292	2	2	2	2	2	2	2	2	2	2	2	2
TH1-293	2	2	2	2	2	2	2	2	2	2	2	2
TH1-294	2	2	2	2	2	2	2	2	2	2	2	2
TH1-300	2	2	2	2	2	2	2	2	2	2	2	2
TH1-301	2	2	2	2	2	2	2	2	2	2	2	2
TH1-302	2	2	2	2	2	2	2	2	2	2	2	2
TH1-304	2	2	2	2	2	2	2	2	2	2	2	2
TH1-306	2	2	2	2	2	2	2	2	2	2	2	2
TH1-308	2	2	2	2	2	2	2	2	2	2	2	2
TH1-309	2	2	2	2	2	2	2	2	2	2	2	2
TH1-310	2	2	2	2	2	2	2	2	2	2	2	2
TH1-319	2	2	2	2	2	2	2	2	2	2	2	2
TH1-324	2	2	2	2	2	2	2	2	2	2	2	2
TH1-325	2	2	2	2	2	2	2	2	2	2	2	2
TH1-326	2	2	2	2	2	2	2	2	2	2	2	2
TH1-329	2	2	2	2	2	2	2	2	2	2	2	2
TH1-333	2	2	2	2	2	2	2	2	2	2	2	2
TH1-336	2	2	2	2	2	2	2	2	2	2	2	2
TH1-340	2	2	2	2	2	2	2	2	2	2	2	2
TH1-345	2	2	2	2	2	2	2	2	2	2	2	2
TH1-346	2	2	2	2	2	2	2	2	2	2	2	2
TH1-351	2	2	2	2	2	2	2	2	2	2	2	2
TH1-352	2	2	2	2	2	2	2	2	2	2	2	2
TH1-353	2	2	2	2	2	2	2	2	2	2	2	2
TH1-355	2	2	2	2	2	2	2	2	2	2	2	2
TH1-356	2	2	2	2	2	2	2	2	2	2	2	2
TH1-385	2	2	2	2	2	2	2	2	2	2	2	2
TH1-360	2	2	2	2	2	2	2	2	2	2	2	2
TH1-363	2	2	2	2	2	2	2	2	2	2	2	2
TH1-365	2	2	2	2	2	2	2	2	2	2	2	2
TH1-366	2	2	2	2	2	2	2	2	2	2	2	2
TH1-369	2	2	2	2	2	2	2	2	2	2	2	2
TH1-371	2	2	2	2	2	2	2	2	2	2	2	2
TH1-372	2	2	2	2	2	2	2	2	2	2	2	2
TH1-374	2	2	2	2	2	2	2	2	2	2	2	2
TH1-375	2	2	2	2	2	2	2	2	2	2	2	2
TH1-378	2	2	2	2	2	2	2	2	2	2	2	2
TH1-379	2	2	2	2	2	2	2	2	2	2	2	2
TH1-382	2	2	2	2	2	2	2	2	2	2	2	2
TH1-384	2	2	2	2	2	2	2	2	2	2	2	2
TH1-202	2	2	2	2	2	2	2	2	2	2	2	2
TH1-156	2	2	2	2	2	2	2	2	2	2	2	2
TH1-147	2	12	12	12	12	2	2	2	2	2	2	2
TH1-343	2	12	12	12	12	2	2	2	2	2	2	2
TH1-316	2	12	12	12	12	2	2	2	2	2	2	2
TH1-370	2	12	12	12	12	2	2	2	2	2	2	2
TH1-074	2	12	12	12	12	12	12	12	12	12	12	12
TH1-153	2	12	12	12	12	12	12	12	12	12	12	12
TH1-235	2	12	12	12	12	12	12	12	12	12	12	12
TH1-265	2	12	12	12	12	12	12	12	12	12	12	12
TH1-347	2	12	12	12	12	12	12	12	12	12	12	12
TH1-084	2	12	12	12	12	12	12	12	12	12	12	12

## Sheet: TH2 F5
	Markers	MC_40173	MC_45017	MC_1570156	MC_42987	MC_488351	MC_488352	MC_48271	MC_162350	MC_50703
	Physical position	533872376	536616456	537855051	538130565	538131236	538135118	538715652	538661850	539707746
313 lines	phenotype
TH2-005	1	1	1	1	1	1	1	1	1	1	BLACK=2
TH2-007	1	1	1	1	1	1	1	1	1	1	YELLOW=1
TH2-009	1	1	1	1	1	1	1	1	1	1	Heterozygous = 12
TH2-012	1	1	1	1	1	1	1	1	1	1
TH2-018	1	1	1	1	1	1	1	1	1	1
TH2-019	1	1	1	1	1	1	1	1	1	1
TH2-022	1	1	1	1	1	1	1	1	1	1
TH2-025	1	1	1	1	1	1	1	1	1	1
TH2-029	1	1	1	1	1	1	1	1	1	1
TH2-032	1	1	1	1	1	1	1	1	1	1
TH2-036	1	1	1	1	1	1	1	1	1	1
TH2-040	1	1	1	1	1	1	1	1	1	1
TH2-044	1	1	1	1	1	1	1	1	1	1
TH2-054	1	1	1	1	1	1	1	1	1	1
TH2-055	1	1	1	1	1	1	1	1	1	1
TH2-056	1	1	1	1	1	1	1	1	1	1
TH2-058	1	1	1	1	1	1	1	1	1	1
TH2-059	1	1	1	1	1	1	1	1	1	1
TH2-063	1	1	1	1	1	1	1	1	1	1
TH2-064	1	1	1	1	1	1	1	1	1	1
TH2-068	1	1	1	1	1	1	1	1	1	1
TH2-069	1	1	1	1	1	1	1	1	1	1
TH2-070	1	1	1	1	1	1	1	1	1	1
TH2-071	1	1	1	1	1	1	1	1	1	1
TH2-075	1	1	1	1	1	1	1	1	1	1
TH2-076	1	1	1	1	1	1	1	1	1	1
TH2-079	1	1	1	1	1	1	1	1	1	1
TH2-082	1	1	1	1	1	1	1	1	1	1
TH2-083	1	1	1	1	1	1	1	1	1	1
TH2-089	1	1	1	1	1	1	1	1	1	1
TH2-090	1	1	1	1	1	1	1	1	1	1
TH2-091	1	1	1	1	1	1	1	1	1	1
TH2-092	1	1	1	1	1	1	1	1	1	1
TH2-093	1	1	1	1	1	1	1	1	1	1
TH2-095	1	1	1	1	1	1	1	1	1	1
TH2-098	1	1	1	1	1	1	1	1	1	1
TH2-099	1	1	1	1	1	1	1	1	1	1
TH2-101	1	1	1	1	1	1	1	1	1	1
TH2-103	1	1	1	1	1	1	1	1	1	1
TH2-104	1	1	1	1	1	1	1	1	1	1
TH2-105	1	1	1	1	1	1	1	1	1	1
TH2-108	1	1	1	1	1	1	1	1	1	1
TH2-109	1	1	1	1	1	1	1	1	1	1
TH2-110	1	1	1	1	1	1	1	1	1	1
TH2-112	1	1	1	1	1	1	1	1	1	1
TH2-117	1	1	1	1	1	1	1	1	1	1
TH2-119	1	1	1	1	1	1	1	1	1	1
TH2-121	1	1	1	1	1	1	1	1	1	1
TH2-123	1	1	1	1	1	1	1	1	1	1
TH2-124	1	1	1	1	1	1	1	1	1	1
TH2-125	1	1	1	1	1	1	1	1	1	1
TH2-126	1	1	1	1	1	1	1	1	1	1
TH2-128	1	1	1	1	1	1	1	1	1	1
TH2-130	1	1	1	1	1	1	1	1	1	1
TH2-132	1	1	1	1	1	1	1	1	1	1
TH2-134	1	1	1	1	1	1	1	1	1	1
TH2-135	1	1	1	1	1	1	1	1	1	1
TH2-136	1	1	1	1	1	1	1	1	1	1
TH2-137	1	1	1	1	1	1	1	1	1	1
TH2-138	1	1	1	1	1	1	1	1	1	1
TH2-139	1	1	1	1	1	1	1	1	1	1
TH2-140	1	1	1	1	1	1	1	1	1	1
TH2-141	1	1	1	1	1	1	1	1	1	1
TH2-142	1	1	1	1	1	1	1	1	1	1
TH2-143	1	1	1	1	1	1	1	1	1	1
TH2-144	1	1	1	1	1	1	1	1	1	1
TH2-146	1	1	1	1	1	1	1	1	1	1
TH2-151	1	1	1	1	1	1	1	1	1	1
TH2-156	1	1	1	1	1	1	1	1	1	1
TH2-161	1	1	1	1	1	1	1	1	1	1
TH2-163	1	1	1	1	1	1	1	1	1	1
TH2-164	1	1	1	1	1	1	1	1	1	1
TH2-165	1	1	1	1	1	1	1	1	1	1
TH2-166	1	1	1	1	1	1	1	1	1	1
TH2-169	1	1	1	1	1	1	1	1	1	1
TH2-170	1	1	1	1	1	1	1	1	1	1
TH2-173	1	1	1	1	1	1	1	1	1	1
TH2-175	1	1	1	1	1	1	1	1	1	1
TH2-176	1	1	1	1	1	1	1	1	1	1
TH2-177	1	1	1	1	1	1	1	1	1	1
TH2-181	1	1	1	1	1	1	1	1	1	1
TH2-183	1	1	1	1	1	1	1	1	1	1
TH2-189	1	1	1	1	1	1	1	1	1	1
TH2-192	1	1	1	1	1	1	1	1	1	1
TH2-194	1	1	1	1	1	1	1	1	1	1
TH2-196	1	1	1	1	1	1	1	1	1	1
TH2-199	1	1	1	1	1	1	1	1	1	1
TH2-202	1	1	1	1	1	1	1	1	1	1
TH2-205	1	1	1	1	1	1	1	1	1	1
TH2-206	1	1	1	1	1	1	1	1	1	1
TH2-211	1	1	1	1	1	1	1	1	1	1
TH2-212	1	1	1	1	1	1	1	1	1	1
TH2-213	1	1	1	1	1	1	1	1	1	1
TH2-216	1	1	1	1	1	1	1	1	1	1
TH2-217	1	1	1	1	1	1	1	1	1	1
TH2-218	1	1	1	1	1	1	1	1	1	1
TH2-221	1	1	1	1	1	1	1	1	1	1
TH2-222	1	1	1	1	1	1	1	1	1	1
TH2-223	1	1	1	1	1	1	1	1	1	1
TH2-224	1	1	1	1	1	1	1	1	1	1
TH2-232	1	1	1	1	1	1	1	1	1	1
TH2-233	1	1	1	1	1	1	1	1	1	1
TH2-235	1	1	1	1	1	1	1	1	1	1
TH2-239	1	1	1	1	1	1	1	1	1	1
TH2-244	1	1	1	1	1	1	1	1	1	1
TH2-247	1	1	1	1	1	1	1	1	1	1
TH2-249	1	1	1	1	1	1	1	1	1	1
TH2-250	1	1	1	1	1	1	1	1	1	1
TH2-254	1	1	1	1	1	1	1	1	1	1
TH2-255	1	1	1	1	1	1	1	1	1	1
TH2-256	1	1	1	1	1	1	1	1	1	1
TH2-261	1	1	1	1	1	1	1	1	1	1
TH2-263	1	1	1	1	1	1	1	1	1	1
TH2-265	1	1	1	1	1	1	1	1	1	1
TH2-266	1	1	1	1	1	1	1	1	1	1
TH2-267	1	1	1	1	1	1	1	1	1	1
TH2-268	1	1	1	1	1	1	1	1	1	1
TH2-269	1	1	1	1	1	1	1	1	1	1
TH2-271	1	1	1	1	1	1	1	1	1	1
TH2-272	1	1	1	1	1	1	1	1	1	1
TH2-280	1	1	1	1	1	1	1	1	1	1
TH2-281	1	1	1	1	1	1	1	1	1	1
TH2-282	1	1	1	1	1	1	1	1	1	1
TH2-285	1	1	1	1	1	1	1	1	1	1
TH2-289	1	1	1	1	1	1	1	1	1	1
TH2-290	1	1	1	1	1	1	1	1	1	1
TH2-292	1	1	1	1	1	1	1	1	1	1
TH2-294	1	1	1	1	1	1	1	1	1	1
TH2-297	1	1	1	1	1	1	1	1	1	1
TH2-298	1	1	1	1	1	1	1	1	1	1
TH2-300	1	1	1	1	1	1	1	1	1	1
TH2-301	1	1	1	1	1	1	1	1	1	1
TH2-303	1	1	1	1	1	1	1	1	1	1
TH2-304	1	1	1	1	1	1	1	1	1	1
TH2-305	1	1	1	1	1	1	1	1	1	1
TH2-308	1	1	1	1	1	1	1	1	1	1
TH2-311	1	1	1	1	1	1	1	1	1	1
TH2-313	1	1	1	1	1	1	1	1	1	1
TH2-316	1	1	1	1	1	1	1	1	1	1
TH2-320	1	1	1	1	1	1	1	1	1	1
TH2-321	1	1	1	1	1	1	1	1	1	1
TH2-323	1	1	1	1	1	1	1	1	1	1
TH2-327	1	1	1	1	1	1	1	1	1	1
TH2-329	1	1	1	1	1	1	1	1	1	1
TH2-331	1	1	1	1	1	1	1	1	1	1
TH2-332	1	1	1	1	1	1	1	1	1	1
TH2-333	1	1	1	1	1	1	1	1	1	1
TH2-335	1	1	1	1	1	1	1	1	1	1
TH2-339	1	1	1	1	1	1	1	1	1	1
TH2-340	1	1	1	1	1	1	1	1	1	1
TH2-341	1	1	1	1	1	1	1	1	1	1
TH2-342	1	1	1	1	1	1	1	1	1	1
TH2-347	1	1	1	1	1	1	1	1	1	1
TH2-352	1	1	1	1	1	1	1	1	1	1
TH2-353	1	1	1	1	1	1	1	1	1	1
TH2-356	1	1	1	1	1	1	1	1	1	1
TH2-357	1	1	1	1	1	1	1	1	1	1
TH2-358	1	1	1	1	1	1	1	1	1	1
TH2-043	1	1	1	1	1	1	1	1	1	1
TH2-051	1	1	1	1	1	1	1	1	1	1
TH2-220	1	12	12	1	1	1	1	1	1	1
TH2-057	2	2	2	2	2	2	2	1	1	1
TH2-242	2	2	2	2	2	2	2	2	2	2
TH2-052	2	2	2	2	2	2	2	2	2	2
TH2-168	2	2	2	2	2	2	2	2	2	2
TH2-185	2	2	2	2	2	2	2	2	2	2
TH2-191	2	2	2	2	2	2	2	2	2	2
TH2-195	2	2	2	2	2	2	2	2	2	2
TH2-002	2	2	2	2	2	2	2	2	2	2
TH2-004	2	2	2	2	2	2	2	2	2	2
TH2-010	2	2	2	2	2	2	2	2	2	2
TH2-011	2	2	2	2	2	2	2	2	2	2
TH2-013	2	2	2	2	2	2	2	2	2	2
TH2-017	2	2	2	2	2	2	2	2	2	2
TH2-020	2	2	2	2	2	2	2	2	2	2
TH2-023	2	2	2	2	2	2	2	2	2	2
TH2-024	2	2	2	2	2	2	2	2	2	2
TH2-026	2	2	2	2	2	2	2	2	2	2
TH2-027	2	2	2	2	2	2	2	2	2	2
TH2-031	2	2	2	2	2	2	2	2	2	2
TH2-033	2	2	2	2	2	2	2	2	2	2
TH2-034	2	2	2	2	2	2	2	2	2	2
TH2-035	2	2	2	2	2	2	2	2	2	2
TH2-038	2	2	2	2	2	2	2	2	2	2
TH2-039	2	2	2	2	2	2	2	2	2	2
TH2-041	2	2	2	2	2	2	2	2	2	2
TH2-042	2	2	2	2	2	2	2	2	2	2
TH2-045	2	2	2	2	2	2	2	2	2	2
TH2-047	2	2	2	2	2	2	2	2	2	2
TH2-048	2	2	2	2	2	2	2	2	2	2
TH2-049	2	2	2	2	2	2	2	2	2	2
TH2-061	2	2	2	2	2	2	2	2	2	2
TH2-062	2	2	2	2	2	2	2	2	2	2
TH2-065	2	2	2	2	2	2	2	2	2	2
TH2-066	2	2	2	2	2	2	2	2	2	2
TH2-067	2	2	2	2	2	2	2	2	2	2
TH2-072	2	2	2	2	2	2	2	2	2	2
TH2-073	2	2	2	2	2	2	2	2	2	2
TH2-074	2	2	2	2	2	2	2	2	2	2
TH2-077	2	2	2	2	2	2	2	2	2	2
TH2-078	2	2	2	2	2	2	2	2	2	2
TH2-081	2	2	2	2	2	2	2	2	2	2
TH2-084	2	2	2	2	2	2	2	2	2	2
TH2-088	2	2	2	2	2	2	2	2	2	2
TH2-094	2	2	2	2	2	2	2	2	2	2
TH2-096	2	2	2	2	2	2	2	2	2	2
TH2-097	2	2	2	2	2	2	2	2	2	2
TH2-100	2	2	2	2	2	2	2	2	2	2
TH2-102	2	2	2	2	2	2	2	2	2	2
TH2-106	2	2	2	2	2	2	2	2	2	2
TH2-107	2	2	2	2	2	2	2	2	2	2
TH2-111	2	2	2	2	2	2	2	2	2	2
TH2-113	2	2	2	2	2	2	2	2	2	2
TH2-122	2	2	2	2	2	2	2	2	2	2
TH2-127	2	2	2	2	2	2	2	2	2	2
TH2-129	2	2	2	2	2	2	2	2	2	2
TH2-131	2	2	2	2	2	2	2	2	2	2
TH2-133	2	2	2	2	2	2	2	2	2	2
TH2-147	2	2	2	2	2	2	2	2	2	2
TH2-148	2	2	2	2	2	2	2	2	2	2
TH2-149	2	2	2	2	2	2	2	2	2	2
TH2-152	2	2	2	2	2	2	2	2	2	2
TH2-154	2	2	2	2	2	2	2	2	2	2
TH2-155	2	2	2	2	2	2	2	2	2	2
TH2-157	2	2	2	2	2	2	2	2	2	2
TH2-158	2	2	2	2	2	2	2	2	2	2
TH2-160	2	2	2	2	2	2	2	2	2	2
TH2-174	2	2	2	2	2	2	2	2	2	2
TH2-182	2	2	2	2	2	2	2	2	2	2
TH2-184	2	2	2	2	2	2	2	2	2	2
TH2-186	2	2	2	2	2	2	2	2	2	2
TH2-187	2	2	2	2	2	2	2	2	2	2
TH2-188	2	2	2	2	2	2	2	2	2	2
TH2-190	2	2	2	2	2	2	2	2	2	2
TH2-193	2	2	2	2	2	2	2	2	2	2
TH2-198	2	2	2	2	2	2	2	2	2	2
TH2-204	2	2	2	2	2	2	2	2	2	2
TH2-214	2	2	2	2	2	2	2	2	2	2
TH2-215	2	2	2	2	2	2	2	2	2	2
TH2-225	2	2	2	2	2	2	2	2	2	2
TH2-228	2	2	2	2	2	2	2	2	2	2
TH2-229	2	2	2	2	2	2	2	2	2	2
TH2-230	2	2	2	2	2	2	2	2	2	2
TH2-231	2	2	2	2	2	2	2	2	2	2
TH2-234	2	2	2	2	2	2	2	2	2	2
TH2-236	2	2	2	2	2	2	2	2	2	2
TH2-237	2	2	2	2	2	2	2	2	2	2
TH2-238	2	2	2	2	2	2	2	2	2	2
TH2-241	2	2	2	2	2	2	2	2	2	2
TH2-243	2	2	2	2	2	2	2	2	2	2
TH2-245	2	2	2	2	2	2	2	2	2	2
TH2-246	2	2	2	2	2	2	2	2	2	2
TH2-248	2	2	2	2	2	2	2	2	2	2
TH2-252	2	2	2	2	2	2	2	2	2	2
TH2-253	2	2	2	2	2	2	2	2	2	2
TH2-257	2	2	2	2	2	2	2	2	2	2
TH2-258	2	2	2	2	2	2	2	2	2	2
TH2-259	2	2	2	2	2	2	2	2	2	2
TH2-262	2	2	2	2	2	2	2	2	2	2
TH2-264	2	2	2	2	2	2	2	2	2	2
TH2-270	2	2	2	2	2	2	2	2	2	2
TH2-273	2	2	2	2	2	2	2	2	2	2
TH2-274	2	2	2	2	2	2	2	2	2	2
TH2-275	2	2	2	2	2	2	2	2	2	2
TH2-277	2	2	2	2	2	2	2	2	2	2
TH2-278	2	2	2	2	2	2	2	2	2	2
TH2-279	2	2	2	2	2	2	2	2	2	2
TH2-288	2	2	2	2	2	2	2	2	2	2
TH2-302	2	2	2	2	2	2	2	2	2	2
TH2-309	2	2	2	2	2	2	2	2	2	2
TH2-317	2	2	2	2	2	2	2	2	2	2
TH2-318	2	2	2	2	2	2	2	2	2	2
TH2-322	2	2	2	2	2	2	2	2	2	2
TH2-326	2	2	2	2	2	2	2	2	2	2
TH2-328	2	2	2	2	2	2	2	2	2	2
TH2-336	2	2	2	2	2	2	2	2	2	2
TH2-338	2	2	2	2	2	2	2	2	2	2
TH2-343	2	2	2	2	2	2	2	2	2	2
TH2-344	2	2	2	2	2	2	2	2	2	2
TH2-346	2	2	2	2	2	2	2	2	2	2
TH2-348	2	2	2	2	2	2	2	2	2	2
TH2-349	2	2	2	2	2	2	2	2	2	2
TH2-350	2	2	2	2	2	2	2	2	2	2
TH2-351	2	2	2	2	2	2	2	2	2	2
TH2-361	2	2	2	2	2	2	2	2	2	2
TH2-362	2	2	2	2	2	2	2	2	2	2
TH2-363	2	2	2	2	2	2	2	2	2	2
TH2-337	2	2	2	2	2	2	2	2	2	2
TH2-037	2	2	2	2	2	2	2	2	2	2
TH2-197	2	2	2	2	2	2	2	2	2	2
TH2-260	2	2	2	2	2	2	2	2	2	2
TH2-085	2	2	2	2	2	2	2	2	2	2
TH2-315	2	12	12	12	12	12	12	1	1	1
TH2-053	2	12	12	12	12	12	12	12	12	12
TH2-086	2	12	12	12	12	12	12	12	12	12
TH2-116	2	12	12	12	12	12	12	12	12	12
TH2-153	2	12	12	12	12	12	12	12	12	12
TH2-159	2	12	12	12	12	12	12	12	12	12
TH2-162	2	12	12	12	12	12	12	12	12	12
TH2-167	2	12	12	12	12	12	12	12	12	12
TH2-178	2	12	12	12	12	12	12	12	12	12
TH2-276	2	12	12	12	12	12	12	12	12	12
TH2-283	2	12	12	12	12	12	12	12	12	12
TH2-345	2	12	12	12	12	12	12	12	12	12
TH2-008	2	12	12	12	12	12	12	12	12	12
TH2-015	2	12	12	12	12	12	12	12	12	12
TH2-016	2	12	12	12	12	12	12	12	12	12
TH2-201	2	12	12	12	12	12	12	12	12	12
TH2-203	2	12	12	12	12	12	12	12	12	12
TH2-219	2	12	12	12	12	12	12	12	12	12
TH2-226	2	12	12	12	12	12	12	12	12	12
TH2-227	2	12	12	12	12	12	12	12	12	12
TH2-251	2	12	12	12	12	12	12	12	12	12

## Sheet: TH4 F5
	Markers	MC_135287	MC_45017	MC_53289	MC_488352	MC_48271	MC_50703
	Physical position	534618575	536616456	537506795	538135118	538715652	539707746
316 lines	Phenotype
TH4-221	2	2	2	2	2	2	2	BLACK=2
TH4-052	2	2	2	2	2	2	2	YELLOW=1
TH4-151	2	2	2	2	2	2	2	Heterozygous = 12
TH4-160	2	2	2	2	2	2	2
TH4-277	2	2	2	2	2	2	2
TH4-287	2	2	2	2	2	2	2
TH4-381	2	2	2	2	2	2	2
TH4-001	2	2	2	2	2	2	2
TH4-002	2	2	2	2	2	2	2
TH4-003	2	2	2	2	2	2	2
TH4-008	2	2	2	2	2	2	2
TH4-013	2	2	2	2	2	2	2
TH4-014	2	2	2	2	2	2	2
TH4-016	2	2	2	2	2	2	2
TH4-019	2	2	2	2	2	2	2
TH4-021	2	2	2	2	2	2	2
TH4-024	2	2	2	2	2	2	2
TH4-026	2	2	2	2	2	2	2
TH4-029	2	2	2	2	2	2	2
TH4-030	2	2	2	2	2	2	2
TH4-041	2	2	2	2	2	2	2
TH4-042	2	2	2	2	2	2	2
TH4-044	2	2	2	2	2	2	2
TH4-046	2	2	2	2	2	2	2
TH4-051	2	2	2	2	2	2	2
TH4-061	2	2	2	2	2	2	2
TH4-064	2	2	2	2	2	2	2
TH4-066	2	2	2	2	2	2	2
TH4-067	2	2	2	2	2	2	2
TH4-069	2	2	2	2	2	2	2
TH4-082	2	2	2	2	2	2	2
TH4-084	2	2	2	2	2	2	2
TH4-085	2	2	2	2	2	2	2
TH4-089	2	2	2	2	2	2	2
TH4-091	2	2	2	2	2	2	2
TH4-092	2	2	2	2	2	2	2
TH4-095	2	2	2	2	2	2	2
TH4-102	2	2	2	2	2	2	2
TH4-108	2	2	2	2	2	2	2
TH4-111	2	2	2	2	2	2	2
TH4-113	2	2	2	2	2	2	2
TH4-115	2	2	2	2	2	2	2
TH4-120	2	2	2	2	2	2	2
TH4-121	2	2	2	2	2	2	2
TH4-123	2	2	2	2	2	2	2
TH4-126	2	2	2	2	2	2	2
TH4-128	2	2	2	2	2	2	2
TH4-139	2	2	2	2	2	2	2
TH4-145	2	2	2	2	2	2	2
TH4-149	2	2	2	2	2	2	2
TH4-157	2	2	2	2	2	2	2
TH4-168	2	2	2	2	2	2	2
TH4-170	2	2	2	2	2	2	2
TH4-171	2	2	2	2	2	2	2
TH4-172	2	2	2	2	2	2	2
TH4-173	2	2	2	2	2	2	2
TH4-174	2	2	2	2	2	2	2
TH4-176	2	2	2	2	2	2	2
TH4-177	2	2	2	2	2	2	2
TH4-180	2	2	2	2	2	2	2
TH4-181	2	2	2	2	2	2	2
TH4-182	2	2	2	2	2	2	2
TH4-184	2	2	2	2	2	2	2
TH4-185	2	2	2	2	2	2	2
TH4-186	2	2	2	2	2	2	2
TH4-189	2	2	2	2	2	2	2
TH4-191	2	2	2	2	2	2	2
TH4-192	2	2	2	2	2	2	2
TH4-194	2	2	2	2	2	2	2
TH4-195	2	2	2	2	2	2	2
TH4-196	2	2	2	2	2	2	2
TH4-200	2	2	2	2	2	2	2
TH4-204	2	2	2	2	2	2	2
TH4-206	2	2	2	2	2	2	2
TH4-208	2	2	2	2	2	2	2
TH4-209	2	2	2	2	2	2	2
TH4-210	2	2	2	2	2	2	2
TH4-212	2	2	2	2	2	2	2
TH4-213	2	2	2	2	2	2	2
TH4-220	2	2	2	2	2	2	2
TH4-224	2	2	2	2	2	2	2
TH4-227	2	2	2	2	2	2	2
TH4-228	2	2	2	2	2	2	2
TH4-231	2	2	2	2	2	2	2
TH4-232	2	2	2	2	2	2	2
TH4-233	2	2	2	2	2	2	2
TH4-234	2	2	2	2	2	2	2
TH4-238	2	2	2	2	2	2	2
TH4-244	2	2	2	2	2	2	2
TH4-245	2	2	2	2	2	2	2
TH4-246	2	2	2	2	2	2	2
TH4-248	2	2	2	2	2	2	2
TH4-250	2	2	2	2	2	2	2
TH4-254	2	2	2	2	2	2	2
TH4-268	2	2	2	2	2	2	2
TH4-270	2	2	2	2	2	2	2
TH4-290	2	2	2	2	2	2	2
TH4-295	2	2	2	2	2	2	2
TH4-315	2	2	2	2	2	2	2
TH4-316	2	2	2	2	2	2	2
TH4-317	2	2	2	2	2	2	2
TH4-318	2	2	2	2	2	2	2
TH4-319	2	2	2	2	2	2	2
TH4-330	2	2	2	2	2	2	2
TH4-332	2	2	2	2	2	2	2
TH4-337	2	2	2	2	2	2	2
TH4-341	2	2	2	2	2	2	2
TH4-348	2	2	2	2	2	2	2
TH4-349	2	2	2	2	2	2	2
TH4-352	2	2	2	2	2	2	2
TH4-356	2	2	2	2	2	2	2
TH4-357	2	2	2	2	2	2	2
TH4-359	2	2	2	2	2	2	2
TH4-363	2	2	2	2	2	2	2
TH4-366	2	2	2	2	2	2	2
TH4-367	2	2	2	2	2	2	2
TH4-368	2	2	2	2	2	2	2
TH4-376	2	2	2	2	2	2	2
TH4-377	2	2	2	2	2	2	2
TH4-379	2	2	2	2	2	2	2
TH4-380	2	2	2	2	2	2	2
TH4-383	2	2	2	2	2	2	2
TH4-385	2	2	2	2	2	2	2
TH4-389	2	2	2	2	2	2	2
TH4-393	2	2	2	2	2	2	2
TH4-397	2	2	2	2	2	2	2
TH4-236	2	2	2	2	2	2	2
TH4-343	2	2	2	2	2	2	2
TH4-386	2	2	2	2	2	2	2
TH4-340	2	2	2	2	2	1	1
TH4-055	2	12	12	12	12	12	12
TH4-058	2	12	12	12	12	12	12
TH4-065	2	12	12	12	12	12	12
TH4-087	2	12	12	12	12	12	12
TH4-093	2	12	12	12	12	12	12
TH4-094	2	12	12	12	12	12	12
TH4-110	2	12	12	12	12	12	12
TH4-162	2	12	12	12	12	12	12
TH4-175	2	12	12	12	12	12	12
TH4-197	2	12	12	12	12	12	12
TH4-201	2	12	12	12	12	12	12
TH4-264	2	12	12	12	12	12	12
TH4-297	2	12	12	12	12	12	12
TH4-309	2	12	12	12	12	12	12
TH4-324	2	12	12	12	12	12	12
TH4-391	2	12	12	12	12	12	12
TH4-396	2	12	12	12	12	12	12
TH4-127	1	2	2	2	1	1	1
TH4-205	1	2	2	2	1	1	1
TH4-358	1	2	2	2	1	1	1
TH4-364	1	2	2	2	1	1	1
TH4-187	1	1	1	1	1	2	2
TH4-023	1	1	1	1	1	1	1
TH4-276	1	1	1	1	1	1	1
TH4-098	1	1	1	1	1	1	1
TH4-004	1	1	1	1	1	1	1
TH4-005	1	1	1	1	1	1	1
TH4-006	1	1	1	1	1	1	1
TH4-007	1	1	1	1	1	1	1
TH4-012	1	1	1	1	1	1	1
TH4-020	1	1	1	1	1	1	1
TH4-025	1	1	1	1	1	1	1
TH4-028	1	1	1	1	1	1	1
TH4-032	1	1	1	1	1	1	1
TH4-033	1	1	1	1	1	1	1
TH4-034	1	1	1	1	1	1	1
TH4-035	1	1	1	1	1	1	1
TH4-036	1	1	1	1	1	1	1
TH4-037	1	1	1	1	1	1	1
TH4-039	1	1	1	1	1	1	1
TH4-043	1	1	1	1	1	1	1
TH4-045	1	1	1	1	1	1	1
TH4-048	1	1	1	1	1	1	1
TH4-050	1	1	1	1	1	1	1
TH4-053	1	1	1	1	1	1	1
TH4-054	1	1	1	1	1	1	1
TH4-056	1	1	1	1	1	1	1
TH4-057	1	1	1	1	1	1	1
TH4-059	1	1	1	1	1	1	1
TH4-060	1	1	1	1	1	1	1
TH4-062	1	1	1	1	1	1	1
TH4-063	1	1	1	1	1	1	1
TH4-071	1	1	1	1	1	1	1
TH4-072	1	1	1	1	1	1	1
TH4-073	1	1	1	1	1	1	1
TH4-074	1	1	1	1	1	1	1
TH4-075	1	1	1	1	1	1	1
TH4-077	1	1	1	1	1	1	1
TH4-078	1	1	1	1	1	1	1
TH4-079	1	1	1	1	1	1	1
TH4-080	1	1	1	1	1	1	1
TH4-083	1	1	1	1	1	1	1
TH4-086	1	1	1	1	1	1	1
TH4-088	1	1	1	1	1	1	1
TH4-090	1	1	1	1	1	1	1
TH4-096	1	1	1	1	1	1	1
TH4-097	1	1	1	1	1	1	1
TH4-099	1	1	1	1	1	1	1
TH4-101	1	1	1	1	1	1	1
TH4-103	1	1	1	1	1	1	1
TH4-104	1	1	1	1	1	1	1
TH4-105	1	1	1	1	1	1	1
TH4-106	1	1	1	1	1	1	1
TH4-114	1	1	1	1	1	1	1
TH4-116	1	1	1	1	1	1	1
TH4-117	1	1	1	1	1	1	1
TH4-119	1	1	1	1	1	1	1
TH4-124	1	1	1	1	1	1	1
TH4-125	1	1	1	1	1	1	1
TH4-129	1	1	1	1	1	1	1
TH4-131	1	1	1	1	1	1	1
TH4-133	1	1	1	1	1	1	1
TH4-137	1	1	1	1	1	1	1
TH4-138	1	1	1	1	1	1	1
TH4-140	1	1	1	1	1	1	1
TH4-141	1	1	1	1	1	1	1
TH4-143	1	1	1	1	1	1	1
TH4-144	1	1	1	1	1	1	1
TH4-147	1	1	1	1	1	1	1
TH4-152	1	1	1	1	1	1	1
TH4-153	1	1	1	1	1	1	1
TH4-154	1	1	1	1	1	1	1
TH4-155	1	1	1	1	1	1	1
TH4-158	1	1	1	1	1	1	1
TH4-159	1	1	1	1	1	1	1
TH4-161	1	1	1	1	1	1	1
TH4-163	1	1	1	1	1	1	1
TH4-164	1	1	1	1	1	1	1
TH4-165	1	1	1	1	1	1	1
TH4-166	1	1	1	1	1	1	1
TH4-167	1	1	1	1	1	1	1
TH4-169	1	1	1	1	1	1	1
TH4-178	1	1	1	1	1	1	1
TH4-179	1	1	1	1	1	1	1
TH4-183	1	1	1	1	1	1	1
TH4-188	1	1	1	1	1	1	1
TH4-190	1	1	1	1	1	1	1
TH4-198	1	1	1	1	1	1	1
TH4-202	1	1	1	1	1	1	1
TH4-207	1	1	1	1	1	1	1
TH4-214	1	1	1	1	1	1	1
TH4-215	1	1	1	1	1	1	1
TH4-216	1	1	1	1	1	1	1
TH4-218	1	1	1	1	1	1	1
TH4-219	1	1	1	1	1	1	1
TH4-222	1	1	1	1	1	1	1
TH4-225	1	1	1	1	1	1	1
TH4-229	1	1	1	1	1	1	1
TH4-237	1	1	1	1	1	1	1
TH4-240	1	1	1	1	1	1	1
TH4-242	1	1	1	1	1	1	1
TH4-243	1	1	1	1	1	1	1
TH4-247	1	1	1	1	1	1	1
TH4-249	1	1	1	1	1	1	1
TH4-251	1	1	1	1	1	1	1
TH4-252	1	1	1	1	1	1	1
TH4-253	1	1	1	1	1	1	1
TH4-255	1	1	1	1	1	1	1
TH4-256	1	1	1	1	1	1	1
TH4-257	1	1	1	1	1	1	1
TH4-258	1	1	1	1	1	1	1
TH4-259	1	1	1	1	1	1	1
TH4-260	1	1	1	1	1	1	1
TH4-261	1	1	1	1	1	1	1
TH4-262	1	1	1	1	1	1	1
TH4-263	1	1	1	1	1	1	1
TH4-265	1	1	1	1	1	1	1
TH4-266	1	1	1	1	1	1	1
TH4-267	1	1	1	1	1	1	1
TH4-269	1	1	1	1	1	1	1
TH4-271	1	1	1	1	1	1	1
TH4-272	1	1	1	1	1	1	1
TH4-273	1	1	1	1	1	1	1
TH4-274	1	1	1	1	1	1	1
TH4-275	1	1	1	1	1	1	1
TH4-278	1	1	1	1	1	1	1
TH4-280	1	1	1	1	1	1	1
TH4-281	1	1	1	1	1	1	1
TH4-284	1	1	1	1	1	1	1
TH4-291	1	1	1	1	1	1	1
TH4-292	1	1	1	1	1	1	1
TH4-293	1	1	1	1	1	1	1
TH4-300	1	1	1	1	1	1	1
TH4-301	1	1	1	1	1	1	1
TH4-304	1	1	1	1	1	1	1
TH4-305	1	1	1	1	1	1	1
TH4-308	1	1	1	1	1	1	1
TH4-310	1	1	1	1	1	1	1
TH4-311	1	1	1	1	1	1	1
TH4-312	1	1	1	1	1	1	1
TH4-313	1	1	1	1	1	1	1
TH4-320	1	1	1	1	1	1	1
TH4-329	1	1	1	1	1	1	1
TH4-334	1	1	1	1	1	1	1
TH4-339	1	1	1	1	1	1	1
TH4-342	1	1	1	1	1	1	1
TH4-346	1	1	1	1	1	1	1
TH4-350	1	1	1	1	1	1	1
TH4-353	1	1	1	1	1	1	1
TH4-354	1	1	1	1	1	1	1
TH4-355	1	1	1	1	1	1	1
TH4-361	1	1	1	1	1	1	1
TH4-362	1	1	1	1	1	1	1
TH4-365	1	1	1	1	1	1	1
TH4-371	1	1	1	1	1	1	1
TH4-374	1	1	1	1	1	1	1
TH4-375	1	1	1	1	1	1	1
TH4-378	1	1	1	1	1	1	1
TH4-382	1	1	1	1	1	1	1
TH4-384	1	1	1	1	1	1	1
TH4-390	1	1	1	1	1	1	1
TH4-392	1	1	1	1	1	1	1
TH4-394	1	1	1	1	1	1	1
TH4-398	1	1	1	1	1	1	1
TH4-399	1	1	1	1	1	1	1
TH4-370	1	12	12	12	1	1	1
